# Supplementary material for: Costs of outpatient services at selected primary healthcare centers in Bangladesh: A cross-sectional study
Source: PLoS One. 2025 Jan 14;20(1):e0317317. doi: 10.1371/journal.pone.0317317 (PMC11731759; doi:10.1371/journal.pone.0317317)
Supplement: S1 File — (XLS) [file pone.0317317.s001.xls]

## Sheet: Sheet1
sc5_pat_occup	sc7_pat_income	_index	sa1_name_UHC	sa5_code_inter	sa6_date	sa7_time	sa8_res_pat	sb1_resp_age	sb2_resp_gen	sb3_resp_edu	sb4_resp_occup	sb4a_resp_occup_othrs	sb5_resp_marital	sc2_pat_age	sc3_pat_gen	sc4_pat_edu	sc5a_pat_occup_othrs	sc6_pat_marital	sd2_hhh_age	sd3_hhh_gen	sd4_hhh_edu	sd5_hhh_occup	sd5a_hhh_occup_othrs	sd6_hhh_marital	sd7_hhh_residence	sd8_hhh_relat_pat	sd8a_hhh_relat_pat_othrs	sd9_hh_size	sd10_hh_income	sd11_hh_allownc	sd11a_allownc_type	sd11a1_mat_allow	sd11a2_dis_allow	sd11a3_old_allownc	sd11a4_wid_allow	sd11a5_dist_allow	sd11a6_ret_allow	sd11a7_fre_fig_allow	sd11a8_stip_allow	sd11a9_Ot_allow	sd11a_allow_othrs	sd11b_mthly_allow	se2_dis_dur	se3_trt_erl7	se4_src_care	_7govt_mch	_7govt_spec	_7uhc	_7mchc
Housewife	9499	1	2	3	2021-03-02	10:20:00.000+06	1							70	2	2		3	28	1	6	3		2	2	3		4	9000	2													966	2
Business	60000	2	4	1	2021-03-02	10:19:00.000+06:00	1							52	1	14		1	52	1	14	2		1	2	1		7	60000	2													730	2
Housewife	9499	3	2	2	2021-03-02	11:45:00.000+06:00	1							39	2	12		1	50	1	13	2		1	1	2		3	30000	2													15	2
Housewife	9499	4	2	2	2021-03-02	11:02:00.000+06:00	1							19	2	12		1	60	1	13	2		1	1	7		6	18000	2													2	2
Housewife	9499	5	1	2	2021-02-13	11:33:00.000+06:00	1							26	2	10		1	72	1	2	10		1	1	7		4	25000	2													4	2
Housewife	9499	6	1	2	2021-02-13	11:02:00.000+06:00	1							65	2	2		3	35	1	14	2		1	2	3		6	20000	2													3	2
Business	15000	7	2	2	2021-03-02	12:44:00.000+06:00	1							30	1	16		1	55	2	10	8		3	2	4		4	15000	2													5	2
Laborer/Worker	8000	8	2	2	2021-03-02	10:05:00.000+06:00	1							60	1	1		1	60	1	1	1		1	2	1		4	8000	1	3	0	0	1	0	0	0	0	0	0		500	6	2
Children	0	9	2	3	2021-03-02	12:34:00.000+06	2	27	2	13	8		1	1	1	1		2	80	1	13	1		1	2	8		5	3500	2													7	1	17	0	0	0	0
Housewife	9499	10	2	3	2021-03-02	11:43:00.000+06	1							26	2	11		1	26	2	11	8		1	2	1		4	0	2													15	2
Housewife	9499	11	2	3	2021-03-02	10:59:00.000+06	1							50	2	2		1	55	1	2	5		1	2	2		5	15000	2													1560	2
Housewife	9499	12	2	4	2021-03-02	10:40:00.000+06:00	1							50	2	6		1	65	1	2	7		1	2	2		4	7000	2													1460	2
Children	0	13	4	1	2021-03-02	12:30:00.000+06:00	2	25	2	7	8		1	4	2	1		2	35	1	7	1		1	1	3		4	7500	2													3	2
Housewife	9499	14	4	1	2021-03-02	11:40:00.000+06:00	1							40	2	5		3	40	2	5	8		3	2	1		6	9000	2													10	2
Housewife	9499	15	4	1	2021-03-02	11:05:00.000+06:00	1							26	2	9		1	32	1	10	5		1	2	2		5	12000	2													15	2
Student	0	16	4	1	2021-03-02	10:46:00.000+06:00	1							22	1	13		2	50	1	8	13		1	2	3		3	10000	2													7	2
Business	3000	17	2	4	2021-03-02	12:02:00.000+06:00	1							40	2	9		1	40	2	9	2		1	1	1		4	3000	2													365	2
Housewife	9499	18	2	4	2021-03-02	11:22:00.000+06:00	1							45	2	7		1	60	1	10	3		1	2	2		4	6000	2													30	2
Housewife	9499	19	2	4	2021-03-02	11:01:00.000+06:00	1							45	2	9		1	60	1	11	7		1	2	2		10	25000	2													10	1	11	0	0	0	0
Housewife	9499	20	1	3	2021-03-01	11:10:00.000+06:00	1							30	2	10		1	38	1	7	3		1	2	2		4	12000	2													60	2
Children	0	21	1	3	2021-03-01	11:26:00.000+06:00	2	19	2	13	8		1	0	1	1		2	32	1	12	3		1	2	4		8	15000	2													5	2
Housewife	9499	22	1	1	2021-02-28	10:46:00.000+06:00	1							60	2	1		1	70	1	2	7		1	1	2		7	8000	2													1460	2
Housewife	9499	23	1	3	2021-03-01	10:05:00.000+06:00	1							22	2	12		1	26	1	10	13		1	2	2		3	8000	2													90	2
Housewife	9499	24	1	1	2021-02-28	09:58:00.000+06:00	1							45	2	2		1	60	1	4	7		1	1	2		3	7500	2													180	2
Housewife	9499	25	1	3	2021-02-28	10:59:00.000+06:00	1							28	2	13		1	28	2	13	8		1	1	1		3	10000	2													5	2
Children	0	26	1	3	2021-02-28	11:51:00.000+06:00	2	3	2	15	8		1	4	1	1		2	35	1	12	3		1	2	4		4	30000	2													10	1	3 17	0	0	1	0
Housewife	9499	27	1	3	2021-02-28	12:41:00.000+06:00	1							40	2	8		1	50	1	7	3		1	1	2		4	50000	2													365	2
Business	25000	28	2	2	2021-03-01	12:29:00.000+06:00	1							48	2	14		1	55	1	15	3		1	2	2		3	45000	2													4745	1	17	0	0	0	0
Housewife	9499	29	1	2	2021-03-01	11:03:00.000+06:00	1							30	2	14		1	36	1	13	2		1	1	2		4	20000	2													700	2
Housewife	9499	30	1	2	2021-02-13	10:18:00.000+06:00	1							50	2	2		1	65	1	1	10		1	1	2		2	0	1	3 2	0	1	1	0	0	0	0	0	0		1250	365	2
Housewife	9499	31	1	1	2021-02-09	15:15:00.000+06:00	2	25	1	1	2		1	50	2	4		1	55	1	7	4		1	2	2		5	30000	1	6	0	0	0	0	0	1	0	0	0		2000	9	1	9 11	0	0	0	0
Business	50000	32	2	3	2021-02-09	16:00:00.000+06:00	2	27	1	16	2		3	26	2	16		3	27	1	16	2		3	2	2		6	150000	1	7	0	0	0	0	0	0	1	0	0		3000	15	1	8	0	0	0	0
Housewife	9499	33	3	4	2021-02-09	16:27:00.000+06:00	1							30	2	11		1	55	1	2	1		3	1	7		9	100000	1	2 3 4 8	0	1	1	1	0	0	0	1	0		5000	3	2
Other_hmaid/self_emp	2500	34	4	1	2021-02-09	16:43:00.000+06:00	2	24	1	10	5		6	25	2	6		2	45	1	6	7		3	1	7		4	28888	2													25	1	4	0	0	0	1
Housewife	9499	36	1	1	2021-02-09	18:36:00.000+06:00	2	30	1	15	2		2	48	2	10		1	50	1	12	2		1	2	2		4	30000	1	8	0	0	0	0	0	0	0	1	0		300	15	1	5	0	0	0	0
Business	15000	37	2	2	2021-02-09	18:48:00.000+06:00	1							32	1	12		1	60	2	10	4		3	2	4		5	25000	2													10	1	17	0	0	0	0
Business	3000	38	3	3	2021-02-09	19:00:00.000+06:00	1							28	1	12		1	60	1	14	7		1	1	4		5	40000	2													90	2
Children	0	39	1	2	2021-02-10	10:11:00.000+06:00	2	32	2	14	8		1	8	2	3		2	32	2	14	8		1	1	4		3	15000	2													30	2
Housewife	9499	40	1	2	2021-02-10	10:35:00.000+06:00	1							24	2	12		1	24	2	12	8		1	2	4		3	10000	2													15	2
Children	0	41	1	2	2021-02-10	11:41:00.000+06:00	2	20	2	12	8		1	1	1	1		2	20	2	12	8		1	2	4		4	10000	2													2	2
Children	0	42	1	2	2021-02-10	12:22:00.000+06:00	2	23	2	14	8		1	1	1	1		2	26	1	13	3		1	1	4		5	15000	2													2	2
Children	0	43	3	4	2021-02-10	10:50:00.000+06	2	35	2	9	8		1	5	2	1		2	50	1	7	13		1	2	3		7	10000	2													730	2
Housewife	9499	44	3	4	2021-02-10	11:19:00.000+06	1							25	2	7		1	35	1	7	6		1	1	2		5	8000	2													730	2
Business	27000	45	3	4	2021-02-10	11:49:00.000+06	1							41	1	14		1	41	1	14	2		1	2	1		4	27000	2													1095	2
Housewife	9499	46	3	4	2021-02-10	12:05:00.000+06	1							20	2	12		1	30	1	2	5		1	1	2		2	4000	2													120	2
Laborer/Worker	9000	47	3	1	2021-02-10	10:41:00.000+06:00	1							32	1	2		1	32	1	2	6		1	2	1		2	9000	2													5	2
Housewife	9499	48	3	1	2021-02-10	11:08:00.000+06:00	1							30	2	11		1	40	1	9	13		1	2	2		6	9000	2													120	1	5	0	0	0	0
Housewife	9499	49	3	1	2021-02-10	11:49:00.000+06:00	1							30	2	12		1	35	1	12	13		1	1	2		4	12000	2													730	2
Business	27000	50	3	1	2021-02-10	12:22:00.000+06:00	1							56	2	14		1	65	1	14	7		1	1	2		4	27000	2													1460	2
Housewife	9499	51	1	2	2021-02-11	10:02:00.000+06:00	1							19	2	12		1	50	1	2	7		1	2	4		6	6000	2													5	2
Housewife	9499	52	1	2	2021-02-11	10:36:00.000+06:00	1							19	2	11		1	65	1	1	1		1	2	7		3	6000	2													365	2
Children	0	53	1	2	2021-02-11	15:06:00.000+06:00	2	45	2	7	8		1	11	1	1		2	45	2	7	8		1	2	8		7	9000	2													7	1	17	0	0	0	0
Student	0	54	1	2	2021-02-11	11:49:00.000+06:00	1							16	2	11		2	60	1	2	1		1	2	4		4	6000	2													730	2
Housewife	9499	55	1	2	2021-02-11	12:21:00.000+06:00	1							18	2	11		1	37	1	10	10		1	1	2		5	20000	2													3	2
Student	0	56	3	4	2021-02-11	10:30:00.000+06	1							16	1	9		2	40	1	6	3		1	2	3		3	20000	2													2	2
Retired/Unemployed	10000	57	3	4	2021-02-11	11:00:00.000+06	1							61	1	7		1	61	1	7	7		1	2	1		2	10000	2													4380	2
Housewife	9499	58	3	4	2021-02-11	11:28:00.000+06	1							41	2	2		1	50	1	2	3		1	2	2		4	12000	2													30	2
Retired/Unemployed	15000	59	3	4	2021-02-11	12:02:00.000+06	1							55	1	10		1	55	1	10	10		1	2	1		4	15000	2													180	2
Housewife	9499	60	3	1	2021-02-11	10:30:00.000+06:00	1							45	2	4		1	60	1	7	3		1	1	2		3	15000	2													7	1	17	0	0	0	0
Business	20000	61	3	1	2021-02-11	10:52:00.000+06:00	1							35	1	13		1	35	1	12	2		1	2	1		6	20000	2													365	2
Housewife	9499	62	3	1	2021-02-11	11:09:00.000+06:00	1							45	2	2		1	60	1	1	7		1	1	2		5	15000	2													60	2
Housewife	9499	63	3	1	2021-02-11	11:41:00.000+06:00	1							20	2	7		1	25	1	4	1		1	2	2		6	6000	2													30	1	17	0	0	0	0
Children	0	64	1	3	2021-02-10	10:17:00.000+06:00	2	21	2	12	8		1	0	2	1		2	30	1	12	6		1	2	4		5	4000	2													15	1	17 12	0	0	0	0
Student	0	65	1	3	2021-02-10	10:40:00.000+06:00	1							18	2	11		2	50	1	2	1		1	1	4		6	15000	2													365	2
Children	0	66	1	3	2021-02-10	11:33:00.000+06:00	2	23	2	13	8		1	5	2	2		2	30	1	13	2		1	1	4		4	18000	2													7	1	3 17	0	0	1	0
Housewife	9499	67	1	3	2021-02-10	12:18:00.000+06:00	1							20	2	12		1	30	1	7	5		1	1	2		3	10000	2													120	2
Children	0	68	1	3	2021-02-11	10:16:00.000+06:00	2	23	2	12	8		1	1	1	1		2	23	2	12	8		1	1	4		4	15000	2													5	1	17 10	0	0	0	0
Children	0	69	1	3	2021-02-11	10:49:00.000+06:00	2	20	2	10	8		1	1	1	1		2	30	1	9	6		1	2	4		6	15000	2													15	1	11 17	0	0	0	0
Children	0	70	1	3	2021-02-11	11:17:00.000+06:00	2	22	2	9	8		1	2	1	1		2	30	1	7	15	Dalal, lend office	1	2	4		4	30000	2													39	2
Children	0	71	1	3	2021-02-11	11:59:00.000+06:00	2	45	2	10	8		1	3	1	1		2	50	1	2	6		1	1	4		4	10000	2													5	2
Housewife	9499	72	1	3	2021-02-11	12:58:00.000+06:00	2	54	1	12	10		1	45	2	12		1	54	1	12	10		1	1	2		4	0	2													7	2
Retired/Unemployed	0	73	3	1	2021-02-13	10:40:00.000+06:00	1							70	1	10		1	70	1	10	7		1	2	1		4	15000	2													365	2
Retired/Unemployed	0	74	3	1	2021-02-13	11:01:00.000+06:00	1							70	1	2		1	70	1	2	7		1	1	1		5	16000	2													2	1	17	0	0	0	0
Retired/Unemployed	0	75	3	1	2021-02-13	12:07:00.000+06:00	1							75	1	14		1	75	1	15	7		1	1	1		5	15000	1	3	0	0	1	0	0	0	0	0	0		500	180	2
Student	0	76	3	1	2021-02-13	11:33:00.000+06:00	1							18	2	12		2	50	1	9	3		1	1	3		4	35000	2													2	1	17	0	0	0	0
Children	0	77	3	2	2021-02-13	10:40:00.000+06	2	26	2	9	8		1	0	2	1		2	35	1	7	5		1	2	4		4	10000	2													7	2
Children	0	78	3	2	2021-02-13	11:01:00.000+06	2	1	2	1	14		2	1	2	1		2	50	1	2	6		1	1	8		8	6000	2													3	2
Retired/Unemployed	9000	79	3	2	2021-02-13	11:23:00.000+06	1							75	1	7		1	75	1	7	7		1	1	1		2	9000	2													1	2
Housewife	9499	80	3	2	2021-02-13	11:43:00.000+06	1							35	2	2		1	40	1	1	6		1	2	2		4	8000	2													500	2
Housewife	9499	81	1	1	2021-02-14	10:29:00.000+06:00	1							45	2	6		1	55	1	7	13		1	2	2		3	6000	2													1825	2
Housewife	9499	82	1	1	2021-02-14	11:00:00.000+06:00	1							22	2	12		1	31	1	10	3		1	2	2		3	12000	2													210	2
Housewife	9499	83	1	1	2021-02-14	11:31:00.000+06:00	1							25	2	6		1	32	1	6	3		1	2	2		4	12000	2													150	2
Student	0	84	1	1	2021-02-14	12:38:00.000+06:00	1							15	2	10		2	45	2	2	11		3	2	3		4	6000	1	4	0	0	0	1	0	0	0	0	0		500	365	2
Housewife	9499	85	1	2	2021-02-14	10:21:00.000+06	1							50	2	1		1	60	1	1	1		1	2	2		4	15000	2													1095	2
Housewife	9499	86	1	2	2021-02-14	10:45:00.000+06	1							45	2	9		1	50	1	9	15	Tailor	1	1	2		5	8000	2													5	2
Housewife	9499	87	1	2	2021-02-14	11:16:00.000+06	1							20	2	13		1	33	1	14	2		1	2	2		3	15000	2													15	2
Housewife	9499	88	1	2	2021-02-14	12:36:00.000+06	1							20	2	7		1	28	2	7	6		3	2	1		4	5000	1	4	0	0	0	1	0	0	0	0	0		500	3000	2
Children	0	89	1	2	2021-02-14	10:40:00.000+06:00	2	28	1	13	2		1	1	1	1		2	28	1	13	2		1	1	4		3	30000	2													8	1	17	0	0	0	0
Children	0	90	1	2	2021-02-14	09:39:00.000+06:00	2	25	2	10	8		1	2	1	1		2	35	1	13	2		1	1	4		5	15000	2													2	2
Housewife	9499	91	1	2	2021-02-14	11:37:00.000+06:00	1							58	2	7		1	20	1	6	6		2	2	3		4	10000	2													2920	2
Children	0	92	1	2	2021-02-14	12:44:00.000+06:00	2	25	2	9	8		1	0	1	1		2	60	1	1	6		1	2	8		4	9000	2													3	1	17	0	0	0	0
Housewife	9499	93	1	3	2021-02-13	10:13:00.000+06:00	1							26	2	12		1	26	2	12	8		1	2	1		4	20000	2													15	1	17	0	0	0	0
Housewife	9499	94	1	3	2021-02-13	12:54:00.000+06:00	1							27	2	12		1	27	2	12	8		1	2	1		7	16000	2													365	2
Housewife	9499	95	1	3	2021-02-13	11:17:00.000+06:00	2	40	2	10	8		1	21	2	10		1	30	1	12	3		1	1	2		3	10000	2													150	2
Housewife	9499	96	1	3	2021-02-13	12:29:00.000+06:00	1							20	2	13		1	30	1	12	2		1	1	2		4	8000	2													6	1	17	0	0	0	0
Housewife	9499	97	1	3	2021-02-14	10:15:00.000+06:00	1							22	2	12		1	30	1	9	13		1	2	2		5	8000	2													5	1	12	0	0	0	0
Housewife	9499	98	1	3	2021-02-14	10:58:00.000+06:00	1							34	2	12		1	34	2	12	8		1	2	1		3	20000	2													30	2
Housewife	9499	99	1	3	2021-02-14	11:39:00.000+06:00	1							45	2	12		1	55	1	12	7		1	2	2		8	30000	2													5	2
Children	0	100	1	3	2021-02-14	12:49:00.000+06:00	2	21	2	13	8		1	0	1	1		2	32	1	14	2		1	1	4		3	15000	2													20	1	17	0	0	0	0
Student	0	101	3	1	2021-02-15	10:30:00.000+06:00	2	40	2	9	8		1	12	1	6		2	50	1	12	7		1	2	3		4	9000	2													90	2
Student	0	102	3	1	2021-02-15	10:50:00.000+06:00	2	27	2	6	8		1	7	1	3		2	45	1	4	6		1	1	3		3	9000	2													10	1	17	0	0	0	0
Housewife	9499	103	3	1	2021-02-15	11:25:00.000+06:00	1							22	2	13		1	26	1	13	3		1	1	2		3	12000	2													210	1	3	0	0	1	0
Children	0	104	3	1	2021-02-15	12:17:00.000+06:00	2	50	2	14	8		1	3	2	1		2	60	1	5	5		1	1	11		3	7500	1	3	0	0	1	0	0	0	0	0	0		500	3	2
Housewife	9499	105	3	2	2021-02-15	10:30:00.000+06	1							15	2	10		1	50	1	1	1		1	1	7		3	15000	2													365	2
Laborer/Worker	5000	106	3	2	2021-02-15	11:02:00.000+06	1							41	1	13		1	41	1	13	1		1	2	1		4	5000	2													630	2
Housewife	9499	107	3	2	2021-02-15	12:00:00.000+06	1							30	2	11		1	35	1	9	1		1	2	2		3	5000	2													15	2
Housewife	9499	108	3	2	2021-02-15	12:34:00.000+06	1							24	2	10		1	35	1	9	13		1	1	2		2	8000	2													1095	2
Housewife	9499	109	1	3	2021-02-15	10:01:00.000+06:00	1							25	2	12		1	55	1	10	13		1	1	4		5	15000	2													7	2
Housewife	9499	110	1	3	2021-02-15	10:48:00.000+06:00	1							30	2	12		1	30	2	12	8		1	2	1		5	0	2													2	1	17	0	0	0	0
Housewife	9499	111	1	3	2021-02-15	11:25:00.000+06:00	1							30	2	7		1	35	1	7	3		1	1	2		4	15000	2													5696	2
Housewife	9499	112	1	3	2021-02-15	11:55:00.000+06:00	1							40	2	2		1	50	1	2	6		1	1	2		5	8000	2													5	2
Laborer/Worker	25000	113	1	2	2021-02-15	10:02:00.000+06:00	1							32	1	2		1	32	1	2	6		1	1	1		1	25000	2													3	1	17	0	0	0	0
Housewife	9499	114	1	2	2021-02-15	10:56:00.000+06:00	1							23	2	9		1	40	1	10	10		1	1	2		4	0	2													3	2
Housewife	9499	115	1	2	2021-02-15	11:44:00.000+06:00	1							45	2	2		1	50	1	1	3		1	1	2		6	12000	2													90	2
Retired/Unemployed	0	116	1	2	2021-02-15	12:51:00.000+06:00	1							50	1	8		1	20	1	4	5		2	2	3		4	9000	2													1825	1	17	0	0	0	0
Housewife	9499	117	3	1	2021-02-16	10:46:00.000+06:00	1							45	2	11		1	50	1	7	3		1	1	2		4	20000	2													45	1	17	0	0	0	0
Student	0	118	3	1	2021-02-16	11:18:00.000+06:00	1							13	2	8		2	45	1	4	6		1	2	3		4	9000	2													90	1	17	0	0	0	0
Business	3000	119	3	1	2021-02-16	11:49:00.000+06:00	1							70	1	4		1	70	1	4	3		1	1	1		2	5000	2													5	1	3	0	0	1	0
Children	0	120	3	1	2021-02-16	12:21:00.000+06:00	2	35	1	12	2		1	5	2	1		2	35	1	12	2		1	2	3		3	7000	2													120	2
Business	15000	121	3	1	2021-02-16	10:26:00.000+06:00	1							45	2	13		1	55	1	13	3		1	1	2		5	27000	2													730	2
Student	0	122	3	2	2021-02-16	10:36:00.000+06	1							11	2	7		2	50	1	2	13		1	1	4		5	7000	2													60	2
Housewife	9499	123	3	2	2021-02-16	10:58:00.000+06	1							45	2	7		1	67	1	10	15	Homeo	1	1	2		22	50000	1	7	0	0	0	0	0	0	1	0	0		12000	1825	2
Housewife	9499	124	3	2	2021-02-16	11:56:00.000+06	2	34	1	12	3		1	17	2	11		1	34	1	12	3		1	1	2		5	15000	2													30	2
Housewife	9499	125	3	2	2021-02-16	12:38:00.000+06	1							21	2	11		1	65	1	2	3		1	2	7		6	10000	2													2	2
Retired/Unemployed	5000	126	3	2	2021-02-16	13:03:00.000+06	1							60	1	6		1	60	1	6	7		1	2	1		2	5000	1	3	0	0	1	0	0	0	0	0	0		500	1095	2
Other_hmaid/self_emp	5000	127	1	3	2021-02-16	09:42:00.000+06:00	2	15	1	7	10		2	62	2	2		3	62	2	2	11		3	1	1		2	5000	2													730	1	17	0	0	0	0
Housewife	9499	128	1	3	2021-02-16	10:03:00.000+06:00	1							40	2	2		1	50	1	2	1		1	1	2		4	12000	2													5	2
Housewife	9499	129	1	3	2021-02-16	10:47:00.000+06:00	1							32	2	5		1	40	1	7	6		1	1	2		5	8000	2													10	2
Housewife	9499	130	1	3	2021-02-16	11:14:00.000+06:00	1							45	2	2		1	55	1	2	1		1	2	2		6	40000	2													2555	1	17	0	0	0	0
Children	0	131	1	3	2021-02-16	12:02:00.000+06:00	2	25	2	12	8		1	0	1	1		2	30	1	10	13		1	1	4		5	9000	2													15	1	17 12	0	0	0	0
Housewife	9499	132	1	2	2021-02-16	09:43:00.000+06:00	1							35	2	7		1	40	1	4	5		1	2	2		5	9000	2													210	2
Children	0	133	1	2	2021-02-16	10:19:00.000+06:00	2	32	1	10	3		1	1	1	1		2	32	1	10	3		1	2	4		4	12000	2													365	2
Laborer/Worker	15000	134	1	2	2021-02-16	11:16:00.000+06:00	1							24	1	2		1	24	1	1	6		1	1	1		2	15000	2													365	2
Children	0	135	1	2	2021-02-16	12:11:00.000+06:00	2	22	2	13	8		1	4	2	1		2	60	1	1	2		1	2	8		7	30000	2													365	2
Housewife	9499	136	1	2	2021-02-16	13:02:00.000+06:00	1							20	2	10		1	27	1	5	6		1	1	2		5	10000	2													4	1	17	0	0	0	0
Housewife	9499	137	3	1	2021-02-17	10:46:00.000+06:00	1							55	2	2		3	30	1	7	15	Napit (barber)	1	2	4		7	16000	2													1095	2
Housewife	9499	138	3	1	2021-02-17	11:55:00.000+06:00	1							57	2	6		1	30	1	4	13		1	1	4		6	12000	2													2555	1	3	0	0	1	0
Laborer/Worker	4500	139	3	2	2021-02-17	10:29:00.000+06	1							65	1	1		1	65	1	1	6		1	2	1		2	4500	2													12	2
Student	0	140	3	2	2021-02-17	11:04:00.000+06	1							17	2	12		2	50	1	1	3		2	1	4		7	15000	2													45	2
Housewife	9499	141	3	2	2021-02-17	11:33:00.000+06	1							23	2	13		1	23	2	13	8		1	1	1		2	15000	2													180	2
Housewife	9499	142	3	2	2021-02-17	12:15:00.000+06	1							29	2	10		1	36	1	4	6		1	2	2		5	6000	2													180	2
Student	0	143	3	2	2021-02-17	12:45:00.000+06	2	40	2	12	8		1	14	2	7		2	55	1	12	1		1	2	4		3	8000	2													90	2
Housewife	9499	144	1	2	2021-02-17	09:46:00.000+06:00	1							30	2	7		1	30	2	7	8		1	2	1		4	15000	2													365	2
Housewife	9499	145	1	2	2021-02-17	11:13:00.000+06:00	1							38	2	12		1	47	1	10	2		1	1	2		4	18000	2													5	2
Children	0	146	1	2	2021-02-17	12:31:00.000+06:00	2	19	2	11	8		1	0	2	1		2	25	1	2	5		1	2	4		4	12000	1	4	0	0	0	1	0	0	0	0	0		500	15	2
Housewife	9499	147	1	3	2021-02-17	09:37:00.000+06:00	1							23	2	10		1	30	1	11	1		1	1	2		10	20000	2													300	1	3	0	0	1	0
Housewife	9499	148	1	3	2021-02-17	09:59:00.000+06:00	1							21	2	13		1	35	1	13	1		1	1	13	Vasur	9	30000	2													4	2
Student	0	149	1	3	2021-02-17	11:00:00.000+06:00	2	43	1	2	1		1	10	2	4		2	43	1	2	1		1	1	4		6	0	2													365	2
Housewife	9499	150	1	2	2021-02-18	09:24:00.000+06:00	2	62	1	6	1		1	38	2	4		3	62	1	6	1		1	2	4		7	10000	2													3	2
Student	0	151	1	2	2021-02-18	09:57:00.000+06:00	2	45	2	2	8		3	8	2	4		2	25	1	5	13		1	1	4		8	20000	2													15	1	17	0	0	0	0
Housewife	9499	152	1	2	2021-02-18	10:53:00.000+06:00	1							23	2	13		1	30	1	4	13		1	2	2		6	15000	2													10	2
Housewife	9499	153	1	2	2021-02-18	12:37:00.000+06:00	1							50	2	2		1	65	1	1	15	Physically disable	1	1	2		2	0	2													365	2
Housewife	9499	154	1	3	2021-02-18	09:41:00.000+06:00	1							21	2	12		1	60	1	2	15	Akhom	1	2	4		5	0	2													1	2
Housewife	9499	155	1	3	2021-02-18	11:21:00.000+06:00	1							30	2	13		1	35	1	12	3		1	2	2		6	15000	2													4380	2
Student	0	156	1	3	2021-02-18	10:02:00.000+06:00	2	30	2	11	8		1	7	1	3		2	30	2	11	8		1	2	4		3	10000	2													1	2
Children	0	157	1	3	2021-02-18	12:06:00.000+06:00	2	50	2	2	8		1	5	2	1		2	40	1	5	5		1	1	4		6	18000	1	8	0	0	0	0	0	0	0	1	0		300	30	2
Housewife	9499	158	1	3	2021-02-20	10:48:00.000+06:00	1							40	2	8		1	50	1	2	3		1	1	2		6	25000	2													210	2
Housewife	9499	159	1	3	2021-02-20	11:04:00.000+06:00	1							20	2	13		1	28	1	13	2		1	2	2		6	30000	2													60	1	17	0	0	0	0
Housewife	9499	160	1	3	2021-02-20	11:43:00.000+06:00	1							36	2	12		1	55	1	12	3		1	2	2		5	20000	2													1750	2
Housewife	9499	161	1	3	2021-02-20	12:20:00.000+06:00	1							30	2	12		1	35	1	7	6		1	1	2		4	5000	2													730	2
Housewife	9499	162	1	2	2021-02-20	10:08:00.000+06:00	1							60	2	1		3	30	1	3	6		1	2	3		4	9000	2													1095	2
Student	0	163	1	2	2021-02-20	11:20:00.000+06:00	2	30	1	7	3		1	7	1	3		2	30	1	7	3		1	2	4		5	15000	2													2000	2
Children	0	164	1	2	2021-02-20	12:27:00.000+06:00	2	33	2	7	8		1	1	1	1		2	40	1	12	2		1	1	4		4	20000	2													7	2
Business	23000	165	4	1	2021-02-18	11:59:00.000+06:00	1							48	1	14	Teacher	1	48	1	14	15	Teacher	1	2	12		5	40000	2													60	1	3	0	0	1	0
Housewife	9499	166	4	1	2021-02-20	10:51:00.000+06:00	1							20	2	10		1	26	1	9	3		1	2	2		4	18000	2													200	2
Housewife	9499	167	4	1	2021-02-20	11:31:00.000+06:00	1							32	2	12		1	40	1	12	3		1	2	2		5	15000	2													180	2
Business	3000	168	4	1	2021-02-20	12:01:00.000+06:00	1							33	2	13	Teacher kinder garten	1	67	1	9	7		1	2	3		5	20000	2													60	1	17	0	0	0	0
Student	0	169	4	1	2021-02-20	12:46:00.000+06:00	2	24	2	9	8		1	6	2	3		2	28	1	10	13		1	2	3		4	15000	2													10	2
Housewife	9499	170	1	2	2021-02-22	12:40:00.000+06:00	1							20	2	12		1	25	1	2	6		1	1	2		3	15000	2													30	2
Student	0	171	1	2	2021-02-22	11:32:00.000+06:00	1							13	1	6		2	50	1	2	4		1	1	8		6	18000	2													4	1	17	0	0	0	0
Housewife	9499	172	1	2	2021-02-22	10:37:00.000+06:00	1							26	2	11		1	26	2	11	8		1	1	1		5	30000	2													4	2
Housewife	9499	173	1	2	2021-02-22	09:48:00.000+06:00	1							30	2	10		1	48	1	7	3		1	1	2		4	15000	2													4	2
Housewife	9499	174	4	2	2021-02-18	11:58:00.000+06	1							23	2	12		4	40	1	11	3		1	2	4		5	15000	2													2	2
Business	22000	175	4	2	2021-02-18	12:30:00.000+06	1							37	1	15		1	37	1	15	2		1	2	1		18	40000	2													400	2
Housewife	9499	176	4	2	2021-02-20	10:38:00.000+06	1							45	2	10		1	50	1	13	3		1	1	2		3	8000	2													2930	2
Housewife	9499	177	4	2	2021-02-20	10:52:00.000+06	1							40	2	9		3	40	2	9	8		3	1	1		4	67000	2													1095	2
Children	0	178	4	2	2021-02-20	11:29:00.000+06	2	26	2	12	8		1	3	2	1		2	26	2	12	8		1	2	4		4	10000	2													3	2
Housewife	9499	179	4	2	2021-02-20	12:14:00.000+06	1							40	2	7		1	55	1	1	1		1	2	2		4	10000	2													3	2
Children	0	180	4	1	2021-02-20	13:18:00.000+06:00	2	35	1	14	3		1	1	1	1		2	35	1	14	3		1	1	3		4	20000	2													4	1	17	0	0	0	0
Housewife	9499	181	4	1	2021-02-22	10:38:00.000+06:00	1							30	2	7		1	45	1	8	1		1	1	2		3	6000	2													365	1	17	0	0	0	0
Business	15000	182	4	1	2021-02-22	11:01:00.000+06:00	1							51	1	13	Imam	1	1	1	15	15	Imam	1	2	1		5	15000	2													730	2
Housewife	9499	183	4	1	2021-02-22	11:24:00.000+06:00	1							45	2	7		1	55	1	7	3		1	2	2		3	12000	2													730	1	17	0	0	0	0
Children	0	184	4	1	2021-02-22	12:01:00.000+06:00	2	35	1	10	6		1	4	1	1		2	35	1	10	6		1	2	3		5	8000	2													5	2
Student	0	185	4	1	2021-02-22	12:51:00.000+06:00	2	30	2	12	8		1	8	2	4		2	30	2	12	8		1	2	3		4	20000	2													7	1	17	0	0	0	0
Housewife	9499	186	4	1	2021-02-23	12:26:00.000+06:00	1							25	2	10		6	55	1	12	7		1	2	3		5	15000	2													3	1	17	0	0	0	0
Housewife	9499	187	4	1	2021-02-23	12:00:00.000+06:00	1							25	2	9		1	35	1	4	5		1	2	2		4	12000	2													3	1	17	0	0	0	0
Student	0	188	4	1	2021-02-23	11:37:00.000+06:00	1							19	2	12		2	55	1	10	3		1	2	4		5	12000	2													5	2
Housewife	9499	189	4	1	2021-02-23	11:03:00.000+06:00	1							50	2	1		1	60	1	5	1		1	2	2		4	18000	2													10	2
Housewife	9499	190	4	1	2021-02-23	10:25:00.000+06:00	1							30	2	10		1	40	1	12	3		1	2	2		4	20000	2													5	2
Housewife	9499	191	4	2	2021-02-22	10:35:00.000+06	1							22	2	12		1	22	2	12	8		1	2	1		2	10000	2													3	2
Housewife	9499	192	4	2	2021-02-22	10:54:00.000+06	1							35	2	11		1	40	1	10	3		1	2	2		4	15000	2													1895	1	17	0	0	0	0
Housewife	9499	193	4	2	2021-02-22	11:35:00.000+06	1							32	2	10		1	40	1	12	6		1	2	2		4	12000	2													90	2
Housewife	9499	194	4	2	2021-02-22	11:54:00.000+06	1							18	2	12		1	30	1	10	6		1	2	2		4	9000	2													90	2
Housewife	9499	195	4	2	2021-02-22	12:27:00.000+06	1							40	2	1		1	60	1	1	5		1	2	2		3	9000	2													150	2
Housewife	9499	196	4	2	2021-02-23	10:34:00.000+06	1							60	2	1		1	65	1	5	6		1	1	2		2	5000	2													15	2
Housewife	9499	197	4	2	2021-02-23	11:10:00.000+06	1							35	2	2		1	40	1	1	2		1	1	2		3	20000	2													90	2
Housewife	9499	198	4	2	2021-02-23	11:26:00.000+06	1							35	2	11		1	50	1	11	1		1	2	2		5	8000	2													2555	1	3	0	0	1	0
Housewife	9499	199	4	2	2021-02-23	11:59:00.000+06	1							27	2	13		1	40	1	12	1		1	1	2		8	20000	2													90	2
Children	0	200	4	2	2021-02-27	12:32:00.000+06	2	20	2	16	2		1	1	1	1		2	32	1	16	2		1	1	4		5	49000	2													15	1	3	0	0	1	0
Housewife	9499	201	1	3	2021-02-22	09:41:00.000+06:00	1							60	2	5		3	40	1	12	4		1	1	3		5	15000	2													35	2
Housewife	9499	202	1	3	2021-02-22	10:17:00.000+06:00	1							24	2	10		1	28	1	13	2		1	1	2		3	16000	2													545	2
Housewife	9499	203	1	3	2021-02-22	10:36:00.000+06:00	1							40	2	2		1	50	1	2	4		1	1	2		6	18000	2													210	2
Housewife	9499	204	1	3	2021-02-22	11:56:00.000+06:00	1							50	2	10		1	60	1	10	3		1	2	2		5	12000	2													365	2
Housewife	9499	205	1	3	2021-02-23	10:00:00.000+06:00	2	57	1	10	1		1	35	2	11		1	57	1	10	1		1	2	2		5	10000	2													60	1	17	0	0	0	0
Housewife	9499	206	1	3	2021-02-23	10:18:00.000+06:00	1							35	2	10		1	40	1	11	2		1	1	2		4	10000	2													180	2
Children	0	207	1	3	2021-02-23	10:33:00.000+06:00	2	23	2	12	8		1	2	2	1		2	30	1	12	2		1	2	4		4	10000	2													60	2
Student	0	208	1	3	2021-02-23	11:01:00.000+06:00	1							16	2	12		2	60	1	2	6		1	1	4		6	8000	2													60	2
Retired/Unemployed	0	209	1	3	2021-02-23	11:31:00.000+06:00	1							80	2	2	Old woman	3	80	2	2	15	Old woman	3	1	1		1	0	1	3	0	0	1	0	0	0	0	0	0		600	3650	2
Student	0	210	1	3	2021-02-23	12:44:00.000+06:00	2	38	2	13	8		1	9	2	4		2	42	1	5	5		1	1	4		4	12000	2													5	2
Housewife	9499	211	1	2	2021-02-23	09:55:00.000+06:00	1							38	2	13		1	42	1	6	5		1	1	2		4	12000	2													3	2
Children	0	212	1	2	2021-02-23	10:33:00.000+06:00	2	20	2	12	8		1	0	1	1		2	25	1	7	13		1	1	4		3	15000	2													15	1	17	0	0	0	0
Housewife	9499	213	1	2	2021-02-23	11:05:00.000+06:00	1							20	2	12		1	25	1	7	13		1	1	2		3	15000	2													2	2
Student	0	214	1	2	2021-02-23	11:49:00.000+06:00	1							14	2	10		2	22	1	3	6		2	2	6		5	5000	2													30	2
Housewife	9499	215	1	2	2021-02-23	12:30:00.000+06:00	1							25	2	9		1	30	1	5	13		1	2	2		4	12000	2													30	2
Student	0	216	1	2	2021-02-23	13:10:00.000+06:00	2	28	2	6	8		1	7	1	4		2	35	1	12	2		1	2	4		4	14000	2													6	2
Housewife	9499	217	4	2	2021-02-27	12:01:00.000+06	1							27	2	12		1	35	1	12	1		1	1	2		5	10000	2													90	2
Retired/Unemployed	0	218	4	2	2021-02-25	12:54:00.000+06	1							65	1	13		1	65	1	12	7		1	2	1		7	15000	2													3650	2
Laborer/Worker	6000	219	4	1	2021-02-24	10:20:00.000+06:00	1							55	1	6		1	55	1	6	1		1	2	1		3	6000	2													2	2
Housewife	9499	220	4	1	2021-02-24	10:46:00.000+06:00	1							33	2	7		1	45	1	7	15	Machine operator	1	1	2		6	10000	2													5	1	17	0	0	0	0
Children	0	221	4	1	2021-02-24	11:16:00.000+06:00	2	25	2	7	8		1	3	1	1		2	40	1	7	13		1	1	3		5	15000	2													3	1	17	0	0	0	0
Housewife	9499	222	4	1	2021-02-24	11:48:00.000+06:00	1							22	2	9		1	30	1	6	5		1	1	2		3	12000	2													210	2
Housewife	9499	223	4	1	2021-02-24	12:30:00.000+06:00	1							35	2	10		1	45	1	10	1		1	2	2		4	9000	2													10	1	17	0	0	0	0
Housewife	9499	224	4	2	2021-02-23	10:57:00.000+06	1							26	2	11		1	32	1	12	1		1	1	2		4	10000	2													60	2
Retired/Unemployed	7000	225	4	2	2021-02-24	10:20:00.000+06	1							36	1	11		1	36	1	11	10		1	2	1		4	7000	2													3	1	17	0	0	0	0
Retired/Unemployed	0	226	4	2	2021-02-24	10:34:00.000+06	1							55	2	1		3	30	1	6	13		1	1	3		6	10000	1	4	0	0	0	1	0	0	0	0	0		500	3	2
Housewife	9499	227	4	2	2021-02-24	10:56:00.000+06	1							30	2	7		1	60	1	1	6		1	2	2		4	5000	2													1095	2
Student	0	228	4	2	2021-02-24	11:23:00.000+06	1							22	2	13		2	55	1	7	1		1	1	4		7	15000	1	4	0	0	0	1	0	0	0	0	0		500	6	1	17	0	0	0	0
Housewife	9499	229	4	2	2021-02-24	12:02:00.000+06	1							33	2	5		1	40	1	8	5		1	2	2		5	15000	2													1460	2
Housewife	9499	230	1	3	2021-02-24	09:54:00.000+06:00	1							40	2	2		1	50	1	5	15	Otisom	1	1	2		7	15000	1	2	0	1	0	0	0	0	0	0	0		700	60	2
Housewife	9499	231	1	3	2021-02-24	10:45:00.000+06:00	1							43	2	12		1	50	1	9	10		1	1	1		4	0	2													3650	2
Housewife	9499	232	1	3	2021-02-24	11:07:00.000+06:00	1							60	1	2		3	35	1	7	5		1	2	3		5	18000	2													5475	2
Housewife	9499	233	1	3	2021-02-24	12:10:00.000+06:00	1							40	2	2		3	40	2	2	8		3	1	1		3	0	1	4 3	0	0	1	1	0	0	0	0	0		1200	60	1	3	0	0	1	0
Housewife	9499	234	1	2	2021-02-24	09:51:00.000+06:00	1							24	2	13		1	24	2	13	8		1	1	1		5	20000	2													60	2
Other_hmaid/self_emp	9499	235	1	3	2021-02-24	12:30:00.000+06:00	2	35	1	7	5		1	13	2	1	Otisom	2	40	1	10	3		1	2	4		5	15000	1	2	0	1	0	0	0	0	0	0	0		700	365	2
Business	22000	236	1	2	2021-02-24	10:27:00.000+06:00	1							62	1	14		1	62	1	14	3		1	1	1		2	22000	2													60	2
Housewife	9499	237	1	3	2021-02-24	12:47:00.000+06:00	1							50	2	2		3	30	1	12	5		1	1	3		5	12000	2													3650	2
Housewife	9499	238	1	2	2021-02-24	11:15:00.000+06:00	1							50	2	1		1	60	1	2	6		1	2	2		3	5000	2													3650	2
Housewife	9499	239	1	2	2021-02-24	11:57:00.000+06:00	1							52	2	10		1	57	1	13	10		1	2	2		5	0	2													700	2
Retired/Unemployed	0	240	1	2	2021-02-24	12:28:00.000+06:00	1							28	1	10		2	75	1	2	10		1	1	4		6	0	2													6000	2
Housewife	9499	241	1	2	2021-02-24	13:10:00.000+06:00	1							55	2	1		3	55	2	1	8		3	1	1		1	0	2													365	2
Business	11000	242	1	2	2021-02-25	10:19:00.000+06:00	1							36	1	16		3	65	2	12	7		3	2	4		2	20000	1	6	0	0	0	0	0	1	0	0	0		9000	30	1	17	0	0	0	0
Business	10000	243	1	2	2021-02-25	11:16:00.000+06:00	1							35	1	1		1	35	1	1	3		1	1	1		5	15000	2													15	2
Retired/Unemployed	0	244	1	2	2021-02-25	12:03:00.000+06:00	1							50	1	7		1	26	1	8	6		1	2	3		6	9000	2													60	2
Housewife	9499	245	1	2	2021-02-25	12:57:00.000+06:00	2	39	1	16	15	Imam of the mosque	1	25	2	12		1	39	1	16	15	Imam of the mosque	1	2	2		5	20000	2													30	1	17	0	0	0	0
Retired/Unemployed	0	246	4	1	2021-02-25	10:49:00.000+06:00	1							65	1	1		1	65	1	1	7		1	1	1		8	18000	2													1725	1	17	0	0	0	0
Housewife	9499	247	4	1	2021-02-25	11:12:00.000+06:00	1							35	2	11		1	40	1	10	3		1	2	2		4	15000	2													60	2
Retired/Unemployed	0	248	4	1	2021-02-25	11:47:00.000+06:00	1							24	2	12		2	52	1	9	15	Thikadar / contractor	1	1	3		5	20000	2													30	2
Housewife	9499	249	4	1	2021-02-25	12:08:00.000+06:00	1							38	2	6		1	45	1	9	13		1	2	2		5	15000	2													30	2
Student	0	250	4	1	2021-02-25	13:08:00.000+06:00	1							18	2	12		2	50	1	16	2		1	1	3		4	25000	2													2	1	17	0	0	0	0
Housewife	9499	251	4	2	2021-02-25	11:21:00.000+06	1							35	2	11		1	40	1	10	2		1	2	2		4	10000	2													90	2
Student	0	252	1	3	2021-02-25	10:48:00.000+06:00	2	35	2	13	8		1	19	2	13		2	40	1	12	2		1	1	4		4	25000	2													2190	2
Children	0	253	1	3	2021-02-25	10:59:00.000+06:00	2	23	2	12	8		1	0	1	1		2	23	2	12	8		1	2	4		3	5000	2													10	1	11	0	0	0	0
Children	0	254	1	3	2021-02-25	11:18:00.000+06:00	2	26	2	11	8		1	1	1	1		2	26	2	11	8		1	1	3		3	8000	2													8	1	17	0	0	0	0
Laborer/Worker	5000	255	1	3	2021-02-25	12:47:00.000+06:00	1							75	1	8		1	75	1	8	1		1	2	1		6	5000	2													5475	2
Other_hmaid/self_emp	9499	256	2	1	2021-03-02	10:49:00.000+06:00	1							70	1	1		1	70	1	1	4		1	2	1		7	5000	1	3	0	0	1	0	0	0	0	0	0		500	1460	2
Business	3000	257	4	1	2021-02-27	10:56:00.000+06:00	1							30	1	6		1	65	1	3	1		1	2	3		7	12000	2													7	1	17	0	0	0	0
Housewife	9499	258	4	1	2021-02-27	11:13:00.000+06:00	1							46	2	7		1	27	1	13	2		1	2	4		4	18000	2													30	2
Student	0	259	4	1	2021-02-27	11:58:00.000+06:00	2	42	1	12	5		1	11	2	7		2	42	1	12	5		1	1	3		5	15000	2													10	2
Student	0	261	4	1	2021-02-27	13:03:00.000+06:00	1							16	2	11		2	45	1	14	3		1	1	3		4	12000	2													10	2
Housewife	9499	262	4	1	2021-03-02	12:04:00.000+06:00	1							45	2	11		3	45	2	11	8		3	1	1		2	6000	2													7	2
Housewife	9499	263	1	3	2021-02-27	10:16:00.000+06:00	2	26	1	12	2		1	22	2	12		1	26	1	12	2		1	2	2		5	20000	2													60	2
Housewife	9499	264	1	3	2021-02-27	10:29:00.000+06:00	1							50	2	6		1	60	1	6	5		1	1	2		5	15000	2													1825	2
Housewife	9499	265	1	3	2021-02-27	11:47:00.000+06:00	1							29	2	16		1	35	1	16	3		1	2	2		5	300000	2													60	2
Children	0	266	1	3	2021-02-27	12:04:00.000+06:00	2	20	2	7	8		1	1	2	1		2	20	2	7	8		1	1	4		3	15000	2													5	1	17	0	0	0	0
Housewife	9499	267	1	3	2021-02-27	12:36:00.000+06:00	1							22	2	12		1	28	1	12	3		1	1	2		10	25000	1	3	0	0	1	0	0	0	0	0	0		600	90	2
Housewife	9499	268	1	2	2021-02-27	09:50:00.000+06:00	1							29	2	5		1	30	1	7	6		1	2	2		3	10000	2													30	2
Housewife	9499	269	1	2	2021-02-27	11:41:00.000+06:00	1							55	2	1		1	60	1	7	2		1	1	2		5	15000	2													5840	1	3	0	0	1	0
Student	0	270	1	2	2021-02-27	12:22:00.000+06:00	2	27	2	12	8		1	9	2	5		2	34	1	14	3		1	2	4		11	40000	2													15	2
Housewife	9499	271	1	2	2021-02-27	13:01:00.000+06:00	1							40	2	4		1	45	1	10	13		1	1	2		6	12000	2													730	2
Children	0	272	4	2	2021-02-25	10:40:00.000+06	2	32	1	12	15	Abroad	1	0	1	1		2	40	1	12	3		1	2	2		9	30000	2													3	1	10	0	0	0	0
Children	0	273	4	2	2021-02-25	12:26:00.000+06	2	21	2	13	8		1	0	1	1		2	23	1	12	2		1	2	4		3	13000	2													10	2
Laborer/Worker	10000	274	4	2	2021-02-27	10:36:00.000+06	1							55	1	7		1	55	1	7	1		1	2	1		5	10000	2													60	2
Retired/Unemployed	9600	275	4	2	2021-02-27	10:55:00.000+06	1							72	1	12		1	72	1	12	7		1	1	1		6	29600	2													1460	2
Children	0	276	4	2	2021-02-27	11:40:00.000+06	2	18	2	13	8		1	4	2	1		1	55	1	11	3		1	2	4		6	15000	1	3	0	0	1	0	0	0	0	0	0		500	3	2
Laborer/Worker	10000	277	4	2	2021-02-25	11:50:00.000+06	2	35	2	11	8		1	50	1	2		1	50	1	1	1		1	2	1		5	10000	2													3	2
Business	15000	278	1	2	2021-02-27	10:55:00.000+06:00	1							45	1	12		1	45	1	12	3		1	2	1		6	15000	2													7	1	17	0	0	0	0
Student	0	279	4	1	2021-02-28	10:32:00.000+06:00	2	30	2	6	8		1	12	2	7		2	75	1	3	7		1	1	11		8	10000	2													3	2
Housewife	9499	280	4	1	2021-02-28	10:51:00.000+06:00	1							48	2	9		1	60	1	7	1		1	2	2		2	7000	2													30	1	17	0	0	0	0
Children	0	281	4	1	2021-02-28	11:22:00.000+06:00	2	20	2	9	8		1	1	2	1		2	30	1	6	13		1	2	3		5	12000	2													7	1	17	0	0	0	0
Retired/Unemployed	7000	282	4	1	2021-02-28	12:00:00.000+06:00	1							80	1	10		1	80	1	12	7		1	2	1		2	7000	2													180	1	3	0	0	1	0
Housewife	9499	283	1	3	2021-02-28	09:44:00.000+06	1							28	2	12		1	60	1	10	3		1	2	7		5	30000	2													365	2
Housewife	9499	284	1	3	2021-02-28	10:27:00.000+06	1							35	2	11		1	40	1	9	6		1	1	2		4	9000	2													160	2
Housewife	9499	285	1	3	2021-02-28	11:37:00.000+06	1							60	2	2		3	35	1	2	6		1	1	3		5	10500	2													965	1	3	0	0	1	0
Housewife	9499	286	1	4	2021-02-28	10:45:00.000+06:00	1							40	2	6		1	55	1	2	1		1	2	2		4	8000	2													730	2
Business	10000	287	1	2	2021-02-28	09:39:00.000+06:00	1							21	1	13		2	21	1	13	2		2	1	1		5	18000	2													7	1	17	0	0	0	0
Housewife	9499	288	1	2	2021-02-28	10:35:00.000+06:00	1							28	2	7		1	35	1	7	5		1	1	2		5	10000	2													5	1	17	0	0	0	0
Children	0	289	1	2	2021-02-28	11:28:00.000+06:00	2	24	2	6	8		1	1	2	1		2	33	1	13	3		1	1	4		4	20000	2													60	1	17	0	0	0	0
Retired/Unemployed	0	290	1	2	2021-02-28	12:55:00.000+06:00	1							80	1	2	Old man	1	80	1	2	15	Old man	1	1	1		6	15500	1	3	0	0	1	0	0	0	0	0	0		500	180	2
Housewife	9499	291	4	1	2021-02-28	12:32:00.000+06:00	1							50	2	6		1	65	1	9	7		1	1	2		3	6000	2													7	2
Retired/Unemployed	0	292	4	1	2021-03-01	10:50:00.000+06:00	1							70	1	9		1	70	1	9	7		1	1	1		3	6000	2													365	2
Housewife	9499	293	4	1	2021-03-01	11:16:00.000+06:00	1							27	2	7		1	35	1	8	13		1	2	2		4	10000	2													30	2
Student	0	294	4	1	2021-03-01	12:14:00.000+06:00	2	32	2	6	8		1	11	2	6		2	35	1	7	5		1	1	3		4	9000	2													7	1	17	0	0	0	0
Laborer/Worker	9000	295	4	1	2021-03-01	12:39:00.000+06:00	1							42	1	9		1	42	1	9	5		1	1	1		4	9000	2													5	1	17	0	0	0	0
Housewife	9499	296	1	3	2021-02-28	10:05:00.000+06:00	1							29	2	10		1	40	1	2	6		1	1	2		5	12000	2													7	1	17 12	0	0	0	0
Children	0	297	1	3	2021-02-28	10:36:00.000+06:00	2	28	2	13	8		1	2	1	1		2	28	2	13	8		1	1	4		4	120000	2													3	2
Retired/Unemployed	0	298	2	1	2021-03-01	10:53:00.000+06:00	1							40	1	11		1	40	1	11	10		1	2	1		5	0	2													1430	2
Student	9000	299	2	1	2021-03-01	12:32:00.000+06:00	2	34	1	10	5		1	8	1	4		2	34	1	10	5		1	2	4		4	9000	2													365	2
Business	10000	300	1	1	2021-02-28	12:05:00.000+06:00	1							42	1	15		1	42	1	15	2		1	1	1		1	10000	2													1000	2
Housewife	9499	301	2	3	2021-03-01	11:10:00.000+06	1							30	2	5		1	36	1	7	3		1	2	2		3	15000	2													60	2
Retired/Unemployed	0	303	1	4	2021-03-01	09:39:00.000+06:00	1							90	1	6		1	90	1	6	7		1	2	1		5	20000	2													180	2
Children	0	304	1	4	2021-03-01	10:53:00.000+06:00	2	27	2	5	8		1	2	2	1		2	30	1	2	6		1	2	4		4	5000	2													365	2
Retired/Unemployed	0	305	1	4	2021-03-01	11:18:00.000+06:00	1							55	2	1		1	65	1	1	7		1	2	2		7	9000	2													365	2
Children	0	306	1	4	2021-03-01	11:45:00.000+06:00	2	22	2	11	8		1	4	2	1		2	25	1	10	13		1	2	4		5	12000	2													60	2
Children	0	307	2	3	2021-03-03	12:40:00.000+06	2	30	2	11	8		1	1	2	1		2	65	1	2	1		1	2	8		13	3000	2													7	1	17	0	0	0	0
Children	0	308	2	3	2021-03-03	12:02:00.000+06	2	21	2	9	8		1	4	1	1		2	26	1	10	2		1	1	4		3	10000	2													365	2
Children	0	309	2	3	2021-03-03	11:19:00.000+06	2	28	2	10	8		1	1	1	1		2	28	2	10	8		1	1	4		4	0	2													4	2
Housewife	9499	310	2	3	2021-03-03	10:35:00.000+06	1							70	2	2		1	40	1	7	4		1	1	3		6	15000	2													45	2
Children	0	311	4	2	2021-02-28	10:24:00.000+06	2	30	2	10	8		1	4	1	1		2	35	1	7	5		1	2	4		3	12000	2													2	2
Housewife	9499	312	4	2	2021-02-28	10:49:00.000+06	1							32	2	12		1	42	1	12	3		1	2	2		6	30000	2													2555	2
Housewife	9499	313	4	2	2021-02-28	11:16:00.000+06	1							40	2	10		1	60	1	8	1		1	1	2		5	100000	2													90	2
Student	0	314	4	2	2021-02-28	12:34:00.000+06	2	50	2	1	8		1	17	2	12		2	65	1	1	2		1	2	4		4	8000	2													150	1	10	0	0	0	0
Retired/Unemployed	30000	315	4	2	2021-02-28	13:25:00.000+06	1							55	1	14		1	55	1	14	10		1	2	1		5	30000	2													15	2
Housewife	9499	316	4	2	2021-03-01	11:13:00.000+06	2	34	1	9	3		1	27	2	12		1	34	1	9	3		1	1	2		3	15000	2													90	2
Children	0	317	4	2	2021-03-01	11:27:00.000+06	2	22	2	13	8		1	1	2	1		2	24	1	11	5		1	2	4		5	15000	2													4	1	17	0	0	0	0
Housewife	9499	318	4	2	2021-03-01	12:11:00.000+06	1							32	2	8		1	35	1	9	5		1	2	2		6	12000	2													365	2
Housewife	9499	319	4	2	2021-03-01	12:28:00.000+06	2	27	2	13	8		1	27	2	13		1	36	1	13	2		1	2	2		4	12000	2													6	2
Housewife	9499	320	4	2	2021-03-01	12:53:00.000+06	1							50	2	1		1	60	1	7	1		1	1	2		7	15000	1	3	0	0	1	0	0	0	0	0	0		500	720	2
Housewife	9499	321	4	2	2021-03-02	10:40:00.000+06	1							21	2	12		1	70	1	14	7		1	2	7		9	35000	2													300	2
Other_hmaid/self_emp	5000	322	4	2	2021-03-02	11:01:00.000+06	1							35	2	11		5	35	2	11	6		5	1	1		3	5000	2													90	1	17	0	0	0	0
Retired/Unemployed	4000	323	4	2	2021-03-02	11:51:00.000+06	1							62	1	8		1	65	1	8	7		1	1	1		5	4000	2													3915	1	17	0	0	0	0
Children	0	324	4	2	2021-03-02	12:10:00.000+06	2	23	2	10	8		1	5	2	1		2	32	1	12	3		1	2	4		3	15000	2													2	2
Housewife	9499	325	4	2	2021-03-02	12:50:00.000+06	1							20	2	9		1	26	1	10	5		1	1	2		3	15000	2													270	2
Children	0	326	2	4	2021-03-03	10:28:00.000+06:00	2	25	2	13	8		1	1	1	1		2	30	1	13	3		1	2	4		7	20000	2													4	1	17	0	0	0	0
Student	0	327	2	4	2021-03-03	10:57:00.000+06:00	2	25	2	13	8		1	12	2	6		2	60	1	2	3		1	1	4		7	20000	2													2	2
Housewife	9499	328	2	4	2021-03-03	11:32:00.000+06:00	1							45	2	2		3	26	1	6	13		2	1	3		3	12000	2													365	2
Laborer/Worker	10000	329	2	4	2021-03-03	12:12:00.000+06:00	1							45	1	2		1	45	1	2	1		1	2	1		6	10000	1	3	0	0	1	0	0	0	0	0	0		500	365	2
Children	0	330	2	2	2021-03-03	10:38:00.000+06	2	43	1	11	5		1	5	1	1		2	43	1	11	5		1	1	4		4	15000	2													7	1	17	0	0	0	0
Business	32000	331	2	2	2021-03-03	11:08:00.000+06	1							45	2	14		1	52	1	13	3		1	2	2		4	32000	2													1825	2
Children	0	332	2	2	2021-03-03	11:28:00.000+06	2	-22	2	12	8		1	0	1	1		2	35	1	16	2		1	1	2		4	11000	2													2	2
Student	0	334	2	1	2021-03-02	11:34:00.000+06:00	2	50	2	7	8		1	18	2	12		2	58	1	13	2		1	2	4		5	20000	2													7	1	17	0	0	0	0
Business	20000	335	2	1	2021-03-02	11:51:00.000+06:00	1							50	1	12		1	50	1	12	3		1	2	1		6	20000	2													1460	2
Laborer/Worker	6000	336	2	1	2021-03-02	12:10:00.000+06:00	1							40	1	12		1	40	1	12	6		1	1	1		7	6000	2													5	2
Housewife	9499	337	2	1	2021-03-03	10:39:00.000+06:00	1							35	2	10		1	45	1	13	2		1	2	2		5	12000	2													730	2
Business	12000	338	2	1	2021-03-03	12:01:00.000+06:00	1							40	1	12		1	40	1	12	3		1	1	1		4	12000	2													1	2
Business	50000	340	2	3	2021-03-02	10:34:00.000+06:00	1							60	1	12		1	60	1	12	2		1	2	1		4	70000	2													1825	2
Business	6000	341	2	3	2021-03-02	10:50:00.000+06:00	1							60	1	10		1	60	1	10	3		1	2	1		4	6000	2													730	2
Business	8000	342	2	3	2021-03-02	11:25:00.000+06:00	1							32	1	7		1	32	1	7	3		1	2	1		10	16000	2													15	2
Housewife	9499	343	2	3	2021-03-02	11:55:00.000+06:00	1							30	2	7		1	36	1	10	3		1	2	2		4	10000	2													10	1	17	0	0	0	0
Children	0	344	2	3	2021-03-03	10:33:00.000+06:00	2	28	2	10	8		1	0	2	1		2	32	1	7	13		1	2	4		5	5000	1	3	0	0	1	0	0	0	0	0	0		600	9	2
Housewife	9499	345	2	2	2021-03-03	10:42:00.000+06:00	2	28	1	13	2		1	60	2	1		1	28	1	13	2		1	2	3		6	20000	1	3	0	0	1	0	0	0	0	0	0		500	180	1	3	0	0	1	0
Housewife	9499	346	2	2	2021-03-03	11:57:00.000+06:00	1							38	2	10		1	45	1	7	10		1	2	2		5	0	2													60	2
Business	20000	347	2	2	2021-03-03	13:07:00.000+06:00	1							34	1	15		1	34	1	15	2		1	1	1		1	20000	2													4	2
Housewife	9499	348	2	1	2021-03-03	10:27:00.000+06:00	1							35	2	12		1	45	1	12	3		1	1	2		4	20000	2													15	2
Retired/Unemployed	0	349	2	1	2021-03-03	11:03:00.000+06:00	1							70	1	2		1	70	1	2	7		1	2	1		6	12000	2													10	2
Housewife	9499	350	2	1	2021-03-03	11:23:00.000+06:00	1							30	2	16		1	35	1	16	2		1	1	2		4	27000	2													4	2
Business	12000	351	2	1	2021-03-03	12:22:00.000+06:00	1							42	1	15		1	42	1	15	2		1	2	1		6	12000	2													7	2
Business	12000	352	2	1	2021-03-04	10:47:00.000+06:00	1							52	1	11		1	52	1	11	3		1	2	1		3	12000	2													730	2
Children	0	353	2	1	2021-03-04	11:37:00.000+06:00	2	32	2	8	8		1	1	2	1		2	36	1	6	6		1	2	3		6	9000	2													3	1	17	0	0	0	0
Laborer/Worker	10000	354	2	1	2021-03-04	12:32:00.000+06:00	1							40	1	5		1	40	1	5	5		1	2	1		5	10000	2													7	1	12	0	0	0	0
Housewife	9499	355	2	2	2021-03-04	12:35:00.000+06:00	1							30	2	7		1	50	1	6	6		1	1	2		5	7000	1	3	0	0	1	0	0	0	0	0	0		500	4	2
Housewife	9499	356	2	2	2021-03-04	11:41:00.000+06:00	1							22	2	12		1	55	2	1	8		1	2	7		3	20000	2													7	1	17	0	0	0	0
Children	0	357	2	3	2021-03-04	10:27:00.000+06	2	22	2	11	8		1	1	2	1		2	28	1	7	5		1	2	4		3	15000	2													4	2
Housewife	9499	358	2	3	2021-03-04	11:28:00.000+06	1							26	2	15		1	55	2	2	8		1	2	7		5	0	2													150	2
Children	0	359	2	3	2021-03-04	12:30:00.000+06	2	35	1	6	2		1	9	1	1		2	35	1	6	2		1	2	4		4	9000	1	2	0	1	0	0	0	0	0	0	0		750	1095	2
Retired/Unemployed	0	360	2	1	2021-03-04	10:32:00.000+06:00	1							70	1	7		1	70	1	7	7		1	2	1		2	0	2													3	2
Laborer/Worker	7500	361	2	1	2021-03-04	12:14:00.000+06:00	1							30	1	10		1	30	1	10	6		1	2	1		5	7500	2													30	2
Housewife	9499	362	2	1	2021-03-06	11:04:00.000+06:00	1							30	2	10		1	35	1	9	3		1	2	2		4	20000	2													7	2
Laborer/Worker	9000	363	2	1	2021-03-06	12:00:00.000+06:00	1							45	1	5		1	45	1	5	6		1	2	1		4	9000	2													2	1	17	0	0	0	0
Retired/Unemployed	0	364	2	1	2021-03-06	10:48:00.000+06:00	1							69	1	1		3	69	1	1	7		3	2	1		3	12000	2													730	2
Housewife	9499	365	2	1	2021-03-06	12:17:00.000+06:00	1							35	2	7		1	38	1	7	13		1	2	2		5	9000	2													30	2
Housewife	9499	366	2	1	2021-03-06	12:55:00.000+06:00	1							34	2	12		1	42	1	11	13		1	2	2		6	10000	2													180	2
Housewife	9499	367	2	1	2021-03-06	12:35:00.000+06:00	1							27	2	14		1	65	1	6	7		1	2	5		5	12000	2													15	1	17	0	0	0	0
Children	0	368	2	2	2021-03-06	11:04:00.000+06:00	2	25	2	7	8		1	0	2	1		2	30	1	7	6		1	1	4		7	12000	2													3	1	17	0	0	0	0
Children	0	369	2	2	2021-03-06	12:31:00.000+06:00	2	25	2	7	8		1	0	2	1		2	35	1	6	6		1	2	13	Sister in law	12	30000	2													7	1	17	0	0	0	0
Children	0	370	2	3	2021-03-04	10:27:00.000+06:00	2	30	2	7	8		1	4	2	1		2	50	1	6	6		1	2	4		5	7000	1	3	0	0	1	0	0	0	0	0	0		500	3	2
Retired/Unemployed	0	372	2	3	2021-03-06	10:38:00.000+06:00	1							100	1	2		1	100	1	2	10		1	2	1		2	0	2													10950	2
Housewife	9499	374	2	3	2021-03-06	11:40:00.000+06:00	2	28	1	16	2		1	25	2	15		1	28	1	16	2		1	2	2		8	50000	2													2	2
Housewife	9499	375	2	3	2021-03-06	10:25:00.000+06								45	2	2		1	52	1	1	6		1	2	2		6	16000	1	5	0	0	0	0	1	0	0	0	0		100	1460	2
Housewife	9499	376	2	3	2021-03-06	11:21:00.000+06	1							28	2	7		1	35	1	7	6		1	2	2		5	9000	2													1095	2
Student	0	377	2	3	2021-03-06	12:31:00.000+06	2	23	2	13	8		1	15	2	11		2	60	1	12	1		1	2	4		4	8000	2													60	2
Laborer/Worker	10000	378	4	2	2021-03-02	10:14:00.000+06	1							50	1	7		1	50	1	7	13		1	1	1		5	10000	2													2	2
Children	0	379	2	2	2021-03-04	11:11:00.000+06								0	1	1		2	31	2	10	8		1	1	1		4	15000	2													3	1	17	0	0	0	0
Housewife	9499	380	2	2	2021-03-04	12:01:00.000+06	1							38	2	10		1	38	2	10	8		1	2	1		4	8000	2													2	2
Housewife	9499	381	2	2	2021-03-04	12:18:00.000+06	2	28	1	14	15	Imam	1	17	2	12		1	28	1	14	15	Imam	1	2	2		9	8000	2													90	2
Laborer/Worker	15000	384	2	2	2021-03-06	12:23:00.000+06	1							60	1	5		1	60	1	5	13		1	1	1		4	15000	2													180	2
Retired/Unemployed	0	385	2	2	2021-03-06	12:54:00.000+06	2	48	1	7	13		1	75	2	1		3	48	1	7	15	Kabiraj	1	2	3		6	17000	2													0	2
Housewife	9499	386	2	1	2021-03-07	11:09:00.000+06:00	1							50	2	1		1	60	1	11	1		1	2	2		5	30000	2													365	2
Children	0	387	2	2	2021-03-07	11:28:00.000+06	2	23	1	12	2		1	1	1	1		1	23	1	12	2		1	2	4		5	25000	2													25	1	17	0	0	0	0
Children	0	388	2	3	2021-03-07	11:11:00.000+06	2	23	1	12	2		1	3	2	1		2	23	1	13	2		1	2	4		5	25000	2													7	1	3	0	0	1	0
Children	0	389	2	3	2021-03-07	10:58:00.000+06:00	2	22	2	10	8		1	3	2	1		2	27	1	4	6		1	2	4		3	7000	2													5	2
Children	0	390	2	2	2021-03-07	11:45:00.000+06:00	2	40	2	7	8		1	2	2	1		2	45	1	7	6		1	1	4		5	8000	2													3	1	17	0	0	0	0
Retired/Unemployed	0	391	3	1	2021-02-06	11:04:00.000+06:00	2	22	2	10	8		1	60	2	1		3	25	1	4	6		1	2	4		4	7500	1	500												365	1	17	0	0	0	0
Children	0	392	3	1	2021-02-06	11:29:00.000+06:00	2	36	2	7	8		1	4	2	1		2	40	1	6	3		1	2	3		5	15000	2													10	1	3	0	0	1	0
Housewife	9499	393	3	1	2021-02-06	11:56:00.000+06:00	1							35	2	9		1	45	1	9	3		1	2	2		6	12000	2													90	2
Retired/Unemployed	0	394	1	3	2021-02-06	11:18:00.000+06:00	1							50	1	7		1	50	1	7	10		1	2	1		4	8000	2													1825	1	17	0	0	0	0
Retired/Unemployed	0	395	1	3	2021-02-06	10:23:00.000+06:00	1							68	1	10		1	30	1	9	6		1	2	3		6	8000	2													7	1	3 12	0	0	1	0
Business	30000	396	1	3	2021-02-06	10:57:00.000+06:00	1							43	2	14		1	48	1	14	3		1	1	2		5	60000	2													30	1	17	0	0	0	0
Laborer/Worker	10000	397	1	3	2021-02-06	11:43:00.000+06:00	1							20	1	7		2	55	1	7	13		1	1	3		5	25000	2													150	2
Housewife	9499	398	1	3	2021-02-06	12:22:00.000+06:00	2	50	2	13	8		1	18	2	10		1	25	1	9	4		1	2	2		3	15000	2													60	2
Business	18000	399	1	2	2021-02-06	10:00:00.000+06:00	1							30	1	13		1	30	1	13	2		1	1	1		3	18000	2													12	2
Laborer/Worker	5000	400	1	2	2021-02-06	10:30:00.000+06:00	1							37	1	9		1	37	1	9	6		1	2	1		5	5000	2													1095	2
Housewife	9499	401	1	2	2021-02-06	11:04:00.000+06:00	2	37	1	15	2		1	25	2	12		1	37	1	15	2		1	1	2		3	40000	2													365	2
Business	17000	402	1	2	2021-02-06	11:38:00.000+06:00	1							40	2	13		1	53	1	15	2		1	1	2		6	29000	2													1095	1	3	0	0	1	0
Housewife	9499	403	1	2	2021-02-06	12:23:00.000+06:00	1							28	2	9		1	40	1	13	3		1	1	2		5	10000	1	500												7	2
Children	0	404	3	4	2021-02-06	11:01:00.000+06	2	30	2	4	8		1	1	2	1		2	34	1	2	3		1	2	4		4	8000	2													4	2
Housewife	9499	405	3	4	2021-02-06	11:30:00.000+06	1							35	2	2		1	45	1	4	5		1	2	2		4	7000	1	500												60	1	10	0	0	0	0
Laborer/Worker	2000	406	3	4	2021-02-06	11:53:00.000+06	1							45	2	9		3	45	2	9	6		3	2	1		5	2000	2													5	2
Student	0	407	3	1	2021-02-07	10:14:00.000+06:00	2	35	2	11	8		1	6	1	3		2	42	1	5	13		1	1	3		4	7500	2													5	1	17	0	0	0	0
Laborer/Worker	5000	408	3	1	2021-02-07	10:43:00.000+06:00	1							50	1	2		1	50	1	2	1		1	1	1		4	10000	2													1100	1	17	0	0	0	0
Student	0	409	3	1	2021-02-07	11:14:00.000+06:00	1							16	2	11		2	40	2	12	8		1	1	3		4	0	2													3	2
Student	0	410	3	1	2021-02-07	11:44:00.000+06:00	2	32	2	11	8		1	12	2	5		2	32	2	11	8		1	2	3		3	15000	2													7	2
Children	0	411	3	1	2021-02-07	12:24:00.000+06:00	2	40	1	13	3		1	2	1	1		2	40	1	13	3		1	2	3		5	20000	2													3	2
Housewife	9499	412	3	4	2021-02-07	10:23:00.000+06	1							45	2	7		1	60	1	2	10		1	2	2		4	15000	2													3	1	17	0	0	0	0
Student	0	413	3	4	2021-02-07	10:48:00.000+06	1							14	1	9		2	50	1	2	1		1	2	3		4	8000	2													3	2
Retired/Unemployed	20000	414	3	4	2021-02-07	11:06:00.000+06	1							67	1	10		1	67	1	10	7		1	1	1		6	20000	1	12000												60	2
Other_hmaid/self_emp	3000	415	3	4	2021-02-07	11:25:00.000+06	1							65	2	6		3	65	2	6	11		3	2	1		2	3000	2													60	2
Housewife	9499	416	3	4	2021-02-07	11:44:00.000+06	1							60	2	1		3	60	2	1	8		3	2	1		1	0	2													1825	2
Student	0	417	1	3	2021-02-07	10:11:00.000+06:00	1							18	1	13		2	45	1	12	2		1	1	4		4	8000	2													6	2
Student	0	418	1	3	2021-02-07	11:28:00.000+06:00	2	25	1	15	4		2	13	1	7		2	60	1	12	3		1	2	4		7	18000	2													180	1	17	0	0	0	0
Children	0	419	1	3	2021-02-07	12:08:00.000+06:00	2	32	2	16	8		1	5	1	1		2	32	2	16	8		1	1	4		5	40000	2													3	2
Children	0	420	1	3	2021-02-07	12:44:00.000+06:00	2	23	2	12	8		1	1	2	1		2	23	2	12	8		1	1	4		6	40000	2													2	2
Children	0	421	1	2	2021-02-07	10:06:00.000+06:00	2	20	2	10	8		1	1	1	1		2	23	1	10	2		1	1	4		3	12000	2													2	2
Housewife	9499	422	1	2	2021-02-07	10:33:00.000+06:00	1							35	2	7		1	38	1	8	1		1	2	2		6	12000	2													60	1	17	0	0	0	0
Laborer/Worker	15000	423	1	2	2021-02-07	11:17:00.000+06:00	1							22	1	10		2	52	1	2	1		1	2	4		7	15000	2													60	2
Laborer/Worker	9000	424	1	2	2021-02-07	12:02:00.000+06:00	1							54	1	2		1	54	1	2	5		1	1	1		5	15000	2													1460	2
Children	0	425	1	2	2021-02-07	12:18:00.000+06:00	2	29	2	10	8		1	1	1	1		2	39	1	9	4		1	2	4		12	15000	2													2	2
Children	0	426	3	1	2021-02-08	10:38:00.000+06:00	2	50	2	1	8		1	4	1	1		2	35	1	11	13		1	1	3		4	9000	2													2	2
Student	0	427	3	1	2021-02-08	10:55:00.000+06:00	1							24	1	14		2	60	1	6	1		1	1	3		5	6000	2													3	1	17	0	0	0	0
Housewife	9499	428	3	1	2021-02-08	11:40:00.000+06:00	1							50	2	9		1	60	1	8	1		1	2	2		5	6000	2													15	1	17	0	0	0	0
Laborer/Worker	9000	429	3	1	2021-02-08	12:08:00.000+06:00	1							60	1	2		1	60	1	2	7		1	2	1		5	15000	2													1	1	17	0	0	0	0
Retired/Unemployed	0	430	3	4	2021-02-08	10:35:00.000+06	1							55	1	12		1	55	1	12	10		1	1	1		6	0	2													1095	2
Children	0	431	3	4	2021-02-08	10:54:00.000+06	2	32	2	14	8		1	3	1	1		2	38	1	15	2		1	1	3		5	30000	2													7	1	17	0	0	0	0
Student	0	432	3	4	2021-02-08	11:18:00.000+06	1							13	1	8		2	45	1	8	13		1	1	3		4	12000	2													15	1	17	0	0	0	0
Housewife	9499	433	3	4	2021-02-08	11:41:00.000+06	1							30	2	5		1	40	1	7	5		1	2	2		6	15000	2													3	1	17	0	0	0	0
Retired/Unemployed	0	434	3	4	2021-02-08	12:14:00.000+06	1							70	1	1		1	70	1	1	10		1	2	1		3	0	2													730	2
Student	0	435	3	1	2021-02-09	11:03:00.000+06:00	2	25	2	13	8		1	7	1	3		2	65	1	10	8		1	1	11		7	16000	2													3	2
Children	0	436	3	1	2021-02-09	11:31:00.000+06:00	2	22	2	9	8		1	1	1	1		2	27	1	8	5		1	2	3		5	9000	2													3	2
Children	0	437	1	2	2021-02-08	10:19:00.000+06:00	2	30	1	9	8		1	2	1	1		2	35	1	2	3		1	2	4		6	10000	1	300												3	1	17	0	0	0	0
Children	0	438	1	2	2021-02-08	10:52:00.000+06:00	2	20	2	9	8		1	2	2	1		2	65	1	7	7		1	1	8		6	20000	2													2	2
Children	0	439	1	2	2021-02-08	11:09:00.000+06:00	2	22	2	13	8		1	15	2	1		2	40	1	10	2		1	2	4		8	20000	2													3	2
Laborer/Worker	12000	440	1	2	2021-02-08	11:34:00.000+06:00	1							48	1	2		1	48	1	2	6		1	1	1		5	12000	2													8915	2
Student	12000	441	1	2	2021-02-08	12:10:00.000+06:00	2	35	2	9	8		1	10	1	8		2	50	1	9	1		1	2	4		5	12000	2													30	2
Children	0	442	1	3	2021-02-08	10:23:00.000+06:00	2	33	1	13	3		1	0	2	1		2	33	1	13	3		1	1	4		6	25000	2													2	2
Retired/Unemployed	0	443	1	3	2021-02-08	10:44:00.000+06:00	2	60	1	8	3		1	80	2	1	Old woman	3	60	1	8	3		1	1	3		4	14000	2													3650	1	17	0	0	0	0
Children	0	444	1	3	2021-02-08	11:18:00.000+06:00	2	25	2	11	8		1	0	2	1		2	30	1	7	5		1	1	4		5	10000	2													7	1	12 17	0	0	0	0
Student	0	445	1	3	2021-02-08	11:59:00.000+06:00	2	25	2	10	8		1	9	2	4		2	30	1	7	6		1	1	4		10	25000	2													7	1	11 17	0	0	0	0
Children	0	446	1	3	2021-02-08	12:19:00.000+06:00	2	40	1	12	6		1	3	2	1		2	40	1	12	6		1	1	4		4	3000	2													7	1	17	0	0	0	0
Housewife	9499	447	3	1	2021-02-09	12:06:00.000+06:00	1							40	2	2		1	50	1	3	1		1	1	2		6	0	2													1	1	3	0	0	1	0
Housewife	9499	448	3	4	2021-02-09	10:34:00.000+06	1							28	2	11		1	35	1	10	1		1	2	2		5	3000	2													90	2
Retired/Unemployed	0	449	3	4	2021-02-09	10:53:00.000+06	1							60	1	6		1	60	1	6	10		1	1	1		5	6000	1	500												1095	2
Business	20000	450	3	4	2021-02-09	11:24:00.000+06	1							31	1	13		1	31	1	13	3		1	2	1		5	20000	2													5	1	16	0	0	0	0
Laborer/Worker	7000	451	3	4	2021-02-09	11:56:00.000+06	1							50	1	2		1	50	1	2	6		1	1	1		4	13000	1	500												12	2
Student	0	452	3	4	2021-02-09	12:31:00.000+06	1							15	2	9		2	18	1	6	2		2	1	6		4	15000	2													3	2
Children	0	453	1	3	2021-02-09	10:56:00.000+06:00	2	26	2	12	8		1	3	2	1		2	30	1	7	5		1	2	4		4	6000	2													1	2
Children	0	454	1	3	2021-02-09	10:36:00.000+06:00	2	25	2	9	8		1	0	2	1		2	30	1	11	2		1	1	4		6	20000	2													7	2
Housewife	9499	455	1	3	2021-02-09	11:44:00.000+06:00	1							18	2	12		1	24	1	7	3		1	2	2		2	20000	2													120	2
Children	0	456	1	3	2021-02-09	12:16:00.000+06:00	2	19	2	12	8		1	1	1	1		2	25	1	10	5		1	1	4		8	20000	2													7	1	17	0	0	0	0
Children	0	457	1	2	2021-02-09	10:20:00.000+06:00	2	32	1	9	13		2	4	1	1		2	25	2	13	8		1	1	4		3	10000	2													3	2
Housewife	9499	458	1	2	2021-02-09	11:08:00.000+06:00	1							45	2	1		1	60	1	2	6		1	2	2		5	9000	2													730	2
Student	0	459	1	2	2021-02-09	11:21:00.000+06:00	1							14	1	8		2	60	1	2	6		1	2	4		5	9000	2													1095	2
Housewife	9499	460	1	2	2021-02-09	12:21:00.000+06:00	1							45	2	9		1	65	1	2	13		1	2	2		5	20000	2													1823	2
Student	0	461	3	1	2021-02-09	10:37:00.000+06:00	2	35	2	6	8		1	9	2	6		2	35	2	6	8		1	2	3		4	15000	2													1	2
[truncated: 198 more columns]
