# Supplementary material for: Costs of outpatient services at selected primary healthcare centers in Bangladesh: A cross-sectional study
Source: PLoS One. 2025 Jan 14;20(1):e0317317. doi: 10.1371/journal.pone.0317317 (PMC11731759; doi:10.1371/journal.pone.0317317)
Supplement: S2 File — (XLS) [file pone.0317317.s002.xls]

## Sheet: Sheet1
se10ba_nm_med_pre	se10bb_med_amt	se10ba2_nm_med_uhcp	se10bc_med_amt	se10bd_med_unit_price	_index	_parent_index
Indoment	30	Indoment	10	1	1	1
antacid	90	N/A	0	1	2	1
Xeldrin	60	N/A	0	4	3	1
Tab. Osartil 50 mg	30	Tab. Losartan 50 mg	30	7	4	2
Tab. Comet 500 mg	30	Tab. Metformin	30	5	5	2
Tab. Glocizade 80 mg	30	Tab. Glicizade	30	8	6	2
Tab. Rivortil 0.5 mg	10	N/A	0	8	7	2
Cap. Sergel 20 mg	30	N/A	0	8	8	2
Tab . Norestin	63	N/A	0	7	9	3
Tab. Irobest	60	Tab. Ferrous sulphate	30	3	10	3
Cap. Exium	14	Omeprazol	10	5	11	3
Tab. Lumona	7	Montelucast	5	12	12	4
Tab. Vifas	7	Tab. Histacin	7	1	13	4
Tab. Napa	21	Tab. Paracetamol	10	1	14	4
Vitamin B Complex	10	Vitamin B Complex	10	3	15	4
Tab. Paracetamol	15	Tab. Paracetamol	10	1	16	5
Tab. Monas	15	Tab. Monas	10	15	17	5
Tab. Cetrin	15	Tab. Cetrin	10	3	18	5
Tab. Cetrine	30	Tab. Cetrine	10	3	19	6
Tab. Paracetamol	5	Tab. Paracetamol	5	1	20	6
Vitamin b complex	30	Vitamin b complex	10	1	21	6
Renno	60	Esomiprazol	10	5	22	7
Tab. Histacin	21	Tab. Histacin	10	1	23	8
Tab. Salbo	15	Tab. Salbutamol	10	1	24	8
Tab. Antacid	90	Tab. Antacid	10	1	25	8
Tab. Hysomide	21	Esomiprazol	10	5	26	8
Syp .Triocim	1	N/A	0	35	27	9
Syp.Ace	1	N/A	0	20	28	9
Syp.Toti	1	N/A	0	55	29	9
Syp.Purisal	1	N/A	0	30	30	9
Funjidal	1	N/A	0	35	31	10
Ciprocin	10	Ciprocin	10	8	32	10
Histacin	10	Histacin	10	1	33	10
Vitamin B Complex	10	Vitamin B Complex	10	3	34	10
Comet	30	Comet	10	4	35	11
Glica	60	Glica	10	5	36	11
Vitamin B Complex	30	Vitamin B Complex	10	3	37	11
Paracetamol	15	paracetamol	10	1	38	11
Clofenac	21	Diclofen	10	1	39	12
Sergel	14	Esomeprazole	10	5	40	12
Calbo-D	60	N/A	0	7	41	12
Vitamin	60	Vitamin B Complex	10	1	42	12
Amrocal	30	Amlodipine	10	1	43	12
Syp. Prosma	2	N/A	0	60	44	13
Syp. Mucolyt	2	N/A	0	40	45	13
Syp. Bicozin	2	Tab. Zinc	2	50	46	13
Tab. H/C	10	Tab. H/C	10	1	47	14
Tab. Secnid DS	1	N/A	0	20	48	14
Tab. Antacid	28	Tab. Antacid	28	1	49	14
Afun cream	1	N/A	0	35	50	14
Antazol nosal spray	1	N/A	0	110	51	15
Cap. Sergel 20 mg	20	N/A	0	8	52	15
Tab. H/C	20	Tab. H/C	20	1	53	15
Tab. Flexibac 5 mg	20	N/A	0	6	54	15
Cap. Indomet 25 mg	20	Cap. Indomet	20	2	55	15
Cap. Aristocal D	30	N/A	0	7	56	15
Tab. B/C	20	Tab. B/C	20	1	57	16
Tab. Antacid	20	Tab. Antacid	20	1	58	16
Tab. P/C	20	Tab. P/C	20	1	59	16
Renova XR	21	Paracitamol	10	2	60	17
Remmo	14	Eso.eprazole	10	5	61	17
Becoral-D	60	NA	8	10	62	17
Vitami	60	B Compex	10	1	63	17
Feminor	21	N/A	0	5	64	18
Zif CI	60	Folic Acid	10	1	65	18
Provair	7	Chlorphniramine	7	18	66	19
Rupa	7	N/A	0	10	67	19
Askorel	1	N/A	0	80	68	19
Remmo	14	Esomeprazole	10	5	69	19
Tab. Fenk v	30	B/complex	10	1	70	20
Tab. Citirizin	5	Tab. Citirizin	5	3	71	20
Tab. Sulbion	30	Foras sulfate	10	7	72	20
Syp. Talifin	1	N/A	0	55	73	21
Syp. X cold	1	N/A	0	35	74	21
Nasel. Drop	1	N/A	0	60	75	21
Syp. Salbutamol	1	Syp. Salbutamol	1	30	76	21
Paracetamol	20	Paracetamol	10	1	77	22
Amolin	30	N/A	0	1	78	22
Cetrin	10	Ceterizin	10	3	79	22
Xeldrin	60	Omeprazol	10	5	80	22
Tab. Himofix	30	Foras sulfate	10	7	81	23
Tab. Paubion	30	N/A	0	7	82	23
Viodin solution	1	N/A	0	100	83	23
Paracetamol	10	Paracetamol	10	1	84	24
Exiom	20	Omeprazol	10	5	85	24
Reef D	30	N/A	0	3	86	24
Vitamin B Complex	60	Vitamin B Complex	20	1	87	24
Tab. Monas	30	Tab. Monas	10	16	88	25
Cap. Gif ci	90	N/A	0	5	89	25
Tab. Folison	90	Foras sulfate	10	1	90	25
Ors	3	Ors	3	5	91	25
Syp. Clarin	1	N/A	0	45	92	26
Syp. Corlan	1	N/A	0	85	93	26
Nebulization	10	N/A	0	30	94	26
Drop. Rynex	1	N/A	0	55	95	26
Suppository. Ace	15	N/A	0	4	96	26
Cap. Ferix v	30	Foras sulfate	10	1	97	27
Tab. Neurovest	30	N/A	0	5	98	27
Tab. Comprid	30	B/complex	10	1	99	27
Cap. Dmenix	14	N/A	0	4	100	27
Tab. Comprid	60	Tab. Comprid	30	7	101	28
Tab . Comet	30	Tab. Comet	30	4	102	28
Tab. Atova	30	Tab. Atova	10	10	103	28
Azelac cream	1	N/A	0	40	104	29
Paracetamol	15	Paracetamol	10	1	105	30
Vitamin B complex	30	Vitamin B complex	10	1	106	30
Cap. Omep	30	Cap. Omep	6	5	107	30
Napa	10	Napa	10	1	108	31
Rynil	20	N/A	0	3	109	31
Finix	20	N/A	0	7	110	31
Omep	60	Omep	10	6	111	32
Moxcacil	30	N/A	0	7	112	32
Seclo	14	N/A	0	6	113	33
Napa	6	Napa	6	1	114	34
Ezithomycine	3	N/A	0	35	115	34
Antacid	10	Antacid	10	20	118	36
Domperidone	10	N/A	0	3	119	36
Azimax	6	N/A	0	30	120	37
Pantoprazol	10	N/A	0	5	121	37
Adderall	60	N/A	0	15	122	38
Azithromycin	14	Azithromycin	7	35	123	38
Cream	1	Cream	1	200	124	38
Tab-Fexo60mg	10	N/A	0	4	125	39
Tab-MONAS -5	70	Tab-MONAS -5	10	7	126	39
Sy-Ambrox	1	N/A	0	50	127	39
Nebulization soliution : Ipratomiumbromde2ml	2	Nebulization soliution : Ipratomiumbromde2ml	2	15	128	39
Tab-Metronidazol 500mg	15	N/A	0	2	129	40
Tab-Esonix 20mg	20	Tab-Esonix 20mg	6	6	130	40
Sy-Zox	1	N/A	0	35	131	41
Sy-Zink	1	Sy-Zink	1	35	132	41
Sy-H/c	1	Sy-H/c	1	15	133	41
Sy_Azicin	1	N/A	0	185	134	42
SY_p/C	1	SY_p/C	1	20	135	42
Sy_H/c	1	Sy_H/c	1	15	136	42
Drop_Buflox(eardrop)	1	N/A	0	50	137	42
Drop-Happysol(nesaldrop)	1	N/A	0	50	138	42
Omep	10	Omep	10	2	139	43
Filwel	1	N/A	0	80	140	43
F/S	10	F/S	10	1	141	43
Diclofen	10	Diclofen	10	1	143	44
Entased	10	Entased	10	1	144	44
F/S	10	F/S	10	1	145	44
B/C	10	B/C	10	5	146	44
Nerbo	1	N/A	0	200	147	44
Metformin	30	Metformin	30	4	148	45
Glicizade	30	Glicizade	30	8	149	45
Losartan	30	Losartan	30	7	150	45
B/C	10	B/C	10	5	151	46
P/T	10	P/T	10	1	152	46
F/S	10	F/S	10	1	153	46
Hystacin	10	Hystacin	10	5	154	46
A/S	10	A/S	10	1	155	46
D-Rise40000	12	D-Rise40000	12	35	156	46
Naprosyn plus	28	N/A	0	16	157	47
Flexiback 10 mg	33	N/A	0	10	158	47
Tryptin 10 mg	10	N/A	0	8	159	47
ReefDX	60	N/A	0	16	160	48
Ferrus sulphate	30	Ferrus sulphate	30	1	161	48
Tab.Becozin	30	Tab.Becozin	30	1	162	48
Tab.Pantonix 20 mg	60	N/A	0	6	163	48
Metformin 400mg	60	Metformin 400mg	30	4	164	49
Glicizade 80 mg	60	Glicizade 80 mg	30	8	165	49
Lossrtan 50	60	Lossrtan 50	30	7	166	49
Tb. Histacin	10	Tb. Histacin	10	1	167	49
Tab metformin 400 mg	60	Tab metformin 400 mg	30	4	168	50
Amlovas	30	Amlovas	10	6	169	50
Diclofen 10 mh	10	Diclofen 10 mh	10	1	170	50
Tab. Ompra 20 mg	10	Tab. Ompra 20 mg	10	5	171	50
Tab.Rosuva 10 mg	20	N/A	0	18	172	50
Tab. B Complex	10	Tab. B Complex	10	1	173	50
Tab-Napa extra	9	Tab-Napa extra	9	1	174	51
Tab-Fexoral20mg 0	10	N/A	0	7	175	51
Drop-Rynex	1	N/A	0	40	176	51
Cap-progut20mg	10	N/A	0	3	177	51
Sy-piros -D	1	N/A	0	20	178	51
B-50fort 120mg	120	B-50fort 120mg	10	1	179	52
Tab-secnid ds	2	N/A	0	3	180	52
Gynomic -vt	6	N/A	0	26	181	52
Sy-cipor	1	N/A	0	80	182	53
Sy-Filmet	1	Sy-Filmet	1	26	183	53
Sy-xinc	1	N/A	0	35	184	53
Enterogermina oralsuspenton	1	N/A	0	70	185	53
Tab-calsen	0	N/A	0	10	186	54
Clindex-Bgel	1	N/A	0	50	187	54
Cap-Doxicap100mg	30	N/A	0	3	188	54
Tab-viset	14	N/A	0	25	190	55
Cap-zimax	7	N/A	0	35	191	55
Tab-Rupex	10	N/A	0	10	192	55
Tab-Rabe20mg	20	N/A	0	7	193	55
TAB_OVOCAL-D	30	N/A	0	8	194	55
Cream-Fungidalhc	1	N/A	0	50	195	55
Tab-prevant-cl	30	N/A	0	0	196	55
P/T	10	P/T	10	1	197	56
F/S	10	F/S	10	1	198	56
B/C	10	B/C	10	1	199	56
Melformin	30	Melformin	30	4	200	57
Gliclazide	30	Gliclazide	30	8	201	57
Bislol	30	Bislol	30	6	202	57
A/S	10	A/S	10	1	203	57
Diclofen	10	Diclofen	10	1	204	58
Beklo	10	Beklo	10	8	205	58
Omep	10	Omep	10	7	206	58
B/C	10	B/C	10	1	207	58
Amlodpine	10	Amlodpine	10	1	208	58
D-Rise40000	10	N/A	0	35	209	58
Omep	10	Omep	10	7	210	59
Diclofen	10	Diclofen	10	1	211	59
Tryptin	14	N/A	0	1	212	59
Tab. Paracetamol	10	Tab. Paracetamol	10	1	213	60
Tab.Histacin	10	Tab.Histacin	10	1	214	60
Tab.B_complex	10	Tab.B_complex	10	1	215	60
Cap.Omep	10	Cap.Omep	10	5	216	60
Tab dimerol 80 mg	30	Tab dimerol 80 mg	30	7	217	61
Tab metformin 500 mg	60	Tab metformin 500 mg	60	4	218	61
Cap. Omep 20 mg	60	Cap. Omep 20 mg	30	5	219	61
Lorix plus lotion	1	N/A	0	100	220	62
Tab histacin	28	Tab histacin	10	1	221	62
Fungidal cream	1	N/A	0	35	222	62
Tab. Avenac100mg	28	N/A	0	5	223	62
Cap.Dexlan 30 mg	28	N/A	0	10	224	62
Tab. Noteron 5 mg	63	N/A	0	5	225	63
Tab. Hysomide	15	Tab. Hysomide	10	2	226	63
Tab. Ferrus sulphate	30	Tab. Ferrus sulphate	20	1	227	63
Drop. Vercef	1	N/A	0	85	228	64
Syp. Thenlete	1	N/A	0	40	229	64
Drop. X-cold	1	N/A	0	50	230	64
Drop. Happysol nascal	1	N/A	0	40	231	64
Omeprazole	40	Omeprazole	6	5	232	65
Tablets. Zox	14	N/A	0	10	233	65
Tablets. Histacin	10	Tablets. Histacin	10	1	234	65
Syp. Histacin	1	Syp. Histacin	1	14	235	66
Syp. Paracetamol	1	N/A	0	20	236	66
Syp. Tofen	1	N/A	0	65	237	66
Citirizin	10	Citirizin	10	30	238	67
Metro	10	Metro	10	10	239	67
Omeprazole	10	Omeprazole	6	30	240	67
Sy. Claricin	1	N/A	0	395	241	68
Sy. Ace	1	N/A	0	25	242	68
Sy.prosme	1	N/A	0	60	243	68
Sy.Cortan	1	N/A	0	70	244	68
Tab. Aeron FT4	30	N/A	0	15	245	68
Sy. Vitagrow	1	N/A	0	80	246	69
Sy. Ketomer	1	N/A	0	50	247	69
Solonasal drop	1	N/A	0	50	248	69
Sy. Cipro	1	N/A	0	80	249	70
Sy. Ace	1	Sy. Ace	1	30	250	70
Sy. Ketomar	1	N/A	0	50	251	70
Solonasal drop	1	N/A	0	50	252	70
Cap. Welgut	7	N/A	0	30	253	70
Sy. Pago	1	N/A	0	50	254	71
Afrinnasal drop	1	N/A	0	40	255	71
Tab. Finix	30	Tab. Finix	10	10	256	72
Tab. B complex	30	Tab. B complex	10	5	257	72
Afrin nosal drop 0.05%	1	N/A	0	45	258	73
Tab. Monocast 10 mg	10	Tab. Monocast 10 mg	10	15	259	73
Tab. Tofen 1mg	10	N/A	0	3	260	73
Tab. Histal	10	Tab. Histal	10	1	261	73
Tab.paracetamol	20	Tab.paracetamol	10	1	262	74
Tab.B Complex	30	Tab.B Complex	10	1	263	74
Tab. Antacid	20	Tab. Antacid	10	1	264	74
Tab. Metformin 500 mg	60	Tab. Metformin 500 mg	60	4	265	75
Tab.Glicizade 80 mg	30	Tab.Glicizade 80 mg	30	7	266	75
Tab. Ecosprin	30	Tab. Ecosprin	30	1	267	75
Tab. B Complex	30	Tab. B Complex	30	1	268	75
Cap.omepra	60	N/A	0	5	269	75
Tab.cefixim 200 mg	10	Tab.cefixim 200 mg	6	35	270	76
Tab. Paracetamol	10	Tab. Paracetamol	10	1	271	76
Cap.lantid 30 mg	10	Cap.lantid 30 mg	6	5	272	76
Afrin nosal drop 0.05%	1	N/A	0	45	273	76
Marimar nesal drop	1	N/A	0	35	274	77
Drop-Ambrox	1	Drop-Ambrox	1	35	275	77
Sy-Reset	1	Sy-Reset	1	20	276	78
Sy-Alcet	1	Sy-Alcet	1	50	277	78
Sy-Salbo1	1	Sy-Salbo1	1	20	278	78
TabMetronidazol 400mg	21	N/A	0	30	279	79
Tab-Ciprofloxacin 500mg	14	N/A	0	14	280	79
ORS	4	ORS	4	5	281	79
Tab-Franjit	15	N/A	0	5	282	80
Tab-Dilofen50mg	10	Tab-Dilofen50mg	10	1	283	80
0Tab-Pantonix 20mg	30	0Tab-Pantonix 20mg	10	5	284	80
Tab-Bost	60	N/A	0	8	285	80
Losartan 50	30	Losartan 50	10	6	286	81
Tab. Amdocal 5 mg	30	Tab. Amdocal 5 mg	20	5	287	81
Cap. Omep 20 mg	30	Cap. Omep 20 mg	10	5	288	81
Tab. Ecosprin 75 mg	30	N/A	0	1	289	81
Cap cefurexim 500 mg	10	Cap cefurexim 500 mg	10	45	290	82
Tab. Viset 50 mg	10	N/A	0	7	291	82
Cap. Omep 20 mg	30	Cap. Omep 20 mg	6	5	292	82
Tab. Calcium	60	Tab. Calcium	10	4	293	82
Tab. Ferrus sulphate	30	Tab. Ferrus sulphate	10	1	294	82
ORS	2	ORS	2	5	295	82
Tab. Algon 50 mg	10	N/A	0	7	296	83
Telfin cream	1	N/A	0	60	297	83
Cap. Omep 20 mg	30	Cap. Omep 20 mg	6	5	298	83
Tab. Calcium	60	Tab. Calcium	10	4	299	83
Tab. Ferrus sulphate	30	Tab. Ferrus sulphate	10	1	300	83
ORS	2	ORS	2	5	301	83
Tab. Ferrus sulphate	60	Tab. Ferrus sulphate	10	1	302	84
Tab. Esoral	30	Tab. Esoral	6	6	303	84
Coralex dx	60	N/A	0	15	304	84
Vitabion	30	N/A	0	8	305	84
Metryl 400	10	Metryl 400	10	2	306	84
cap-Indomet	10	cap-Indomet	10	7	307	85
cap-omeprasol	6	cap-omeprasol	6	5	308	85
0Tab-cetrin	10	0Tab-cetrin	10	1	309	86
Neobecsin cream	1	Neobecsin cream	1	45	310	86
scabex 5%cream	1	N/A	0	50	311	87
tab-Histasin	6	tab-Histasin	6	1	312	87
Tab-calceum	10	Tab-calceum	10	4	313	87
tab-F/s	10	tab-F/s	10	1	314	87
ORS	2	ORS	2	5	315	87
Tab-ome	6	Tab-ome	6	5	316	87
0Tab-Flamyd500mg	15	N/A	0	3	317	88
0Tab-Maxima20mg	6	0Tab-Maxima20mg	6	6	318	88
Tab-B/c	10	Tab-B/c	10	1	319	88
tabcoralex-dx	60	N/A	0	15	320	88
Tab. Monas	30	N/A	0	15	321	89
Syp. Histacin	1	Syp. Histacin	1	22	322	89
Tab. Monas	10	N/A	0	15	323	90
Syp. Histacin	1	Syp. Histacin	1	22	324	90
Syp. Mucospel	1	N/A	0	40	325	90
Inj. Maxsulin	2	N/A	0	415	326	91
Tab. Formet	60	N/A	0	4	327	91
Vitamin B Complex	20	Vitamin B Complex	10	5	328	91
Tab. Ovocal-D	10	N/A	0	10	329	91
Domperidon	21	Domperidon	10	3	330	91
Syp. Paracetamol	1	Syp. Paracetamol	1	16	331	92
Syp. Zinc	1	N/A	0	28	332	92
ORS	4	ORS	4	5	333	92
Cap. Nispore	4	N/A	0	25	334	93
Tab. Cetrin	30	N/A	0	3	335	93
Crime. Econete	1	N/A	0	35	336	93
Tab. Biotin	30	N/A	0	2	337	94
Tab. Biocal	60	N/A	0	10	338	95
Tab. Pantonix	60	N/A	0	6	339	95
Tab. Viset	15	N/A	0	7	340	95
Tab. Mariscol b	60	N/A	0	10	341	95
Tab.TPC	60	N/A	0	8	342	95
Cap. Zif	15	N/A	0	4	343	95
Cap. Amoxicillin	21	Cap. Amoxicillin	10	5	344	96
Cap. Omeprazole	30	Cap. Omeprazole	6	5	345	96
Syp. Buhof	1	N/A	0	80	346	96
Paracetamol	15	Paracetamol	10	1	347	97
Vitamin, B.Complex	10	Vitamin, B.Complex	10	1	348	97
Cap. Omiprasel	20	Cap. Omiprasel	6	5	349	97
Tab.Reservex	10	N/A	0	4	350	98
Tab. Seenid dx	2	N/A	0	50	351	98
Gynepro vt	1	N/A	0	25	352	98
Tab. Myolex	30	N/A	0	12	353	98
Tab. Calbord	30	N/A	0	10	354	98
Tab. Alatrol	30	N/A	0	3	355	99
Tab. Flugal	60	N/A	0	25	356	99
Crime. Fungidal	1	N/A	0	40	357	99
Sy. Tofen	1	N/A	0	55	358	100
Drop. Ambrox	1	N/A	0	30	359	100
Drop. Happysol	1	N/A	0	20	360	100
Tab. Depram 25 mg	45	N/A	0	4	361	101
Tab.Ucol 2	90	N/A	0	3	362	101
Tab. Bcomplex	20	Tab. Bcomplex	20	1	363	101
Syp. Amoxicillin	1	Syp. Amoxicillin	1	46	364	102
Syp. Sulbutamol	1	Syp. Sulbutamol	1	20	365	102
Syp. Histacin	1	Syp. Histacin	1	22	366	102
Ferrus sulphate	30	Ferrus sulphate	30	0	367	103
Coralcal D	60	N/A	0	11	368	103
Syp.Amoxicillin	1	Syp.Amoxicillin	1	46	369	104
Syp,Histacin	1	Syp,Histacin	1	22	370	104
Syp. Paracetamol	1	Syp. Paracetamol	1	20	371	104
Tab-Normens 5mg	21	N/A	0	5	372	105
Tab-Umactin BD	14	N/A	0	20	373	106
Tab-Solniy-400mg	14	N/A	0	15	374	106
Tab-Nexital 5mg	7	N/A	0	6	375	106
Tab-Dapaxen 30mg	10	N/A	0	30	376	106
Sy-Ck	1	N/A	0	200	377	106
Tab-Ace 500mg	15	Tab-Ace 500mg	10	1	378	107
Tab-F/S	30	Tab-F/S	30	1	379	107
Cap-Omep 20mg	30	Cap-Omep 20mg	10	5	380	107
Tab-Palzin 0.5mg	7	N/A	0	20	381	107
Tab-Calcium	30	Tab-Calcium	10	4	382	107
Tab-Umactin-BD	14	N/A	0	8	383	108
Tab-Uralcit	1	Tab-Uralcit	1	200	384	108
Tab-Metro 400mg	20	Tab-Metro 400mg	20	2	385	108
Tab-F/S	30	Tab-F/S	30	1	386	108
Tab. Rocal-b	30	N/A	0	8	387	109
Tab. Flexi sr	10	N/A	0	8	388	109
Omeprazole	30	Omeprazole	6	5	389	109
Ors	5	Ors	5	5	390	110
Metro	15	Metro	10	1	391	110
Tab. Paracetamol	15	Tab. Paracetamol	10	1	392	111
B/complex	30	B/complex	10	1	393	111
Calbo b	30	N/A	0	10	394	111
Antacid	20	Antacid	10	1	395	112
B/complex	30	B/complex	10	1	396	112
Flexibac	15	N/A	0	20	397	112
Calbo/d	30	N/A	0	10	398	112
Tab. Indomet	10	Tab. Indomet	10	1	399	113
Tab. Omep	10	Tab. Omep	10	5	400	113
Syp. Asynta	1	N/A	0	125	401	114
Cap. Ometid	30	Cap. Ometid	6	5	402	114
Tab. Paracetamol	15	Tab. Paracetamol	10	1	403	115
Tab. Ovocal D	30	N/A	0	10	404	115
Cap. Omep	20	Cap. Omep	6	5	405	115
Tab. Comet	60	N/A	0	4	406	116
Tab. Calcium	30	N/A	0	10	407	116
Cap.Tetracyclin	21	Cap.Tetracyclin	10	1	408	117
Tab.Metronedozol	15	Tab.Metronedozol	10	2	409	117
Tab Antacid	60	Tab Antacid	10	1	410	117
ORS	6	ORS	6	5	411	117
Tab. Emistste 8 mg	10	N/A	0	8	412	117
Tab. Diclofen 50 mg	20	Tab. Diclofen 50 mg	10	1	413	118
Tab. Histacin	14	Tab. Histacin	10	1	414	118
Tab. Ferrus sulphate	60	Tab. Ferrus sulphate	20	1	415	118
Tab. Antacid	30	Tab. Antacid	10	1	416	118
Cap. D-rise40000	10	N/A	0	35	417	118
amoxxilline	21	amoxxilline	6	6	418	119
Tab. Paracetamol	21	Tab. Paracetamol	10	1	419	119
Tab. Histacin	20	Tab. Histacin	10	1	420	119
Tab . Monas 10	14	Tab . Monas 10	10	15	421	119
Tab. Antacid	21	Tab. Antacid	10	1	422	119
windel plus	15	N/A	0	20	423	119
Tab. Sulbutamol 4 mg	14	Tab. Sulbutamol 4 mg	10	1	424	119
Syp.AZ	1	Syp.AZ	1	200	425	120
Syp. Histal	1	Syp. Histal	1	20	426	120
Syp. Paracetamol	1	Syp. Paracetamol	1	20	427	120
Syp. Sulbutamol	1	N/A	0	20	428	120
Cholomophenicol ear drop	1	N/A	0	50	429	120
Tab .losartan 50	60	Tab .losartan 50	30	7	430	121
Tab. Ecosprin	90	Tab. Ecosprin	30	1	431	121
Tab. Rosuva	30	N/A	0	20	432	121
Tab.Histacin	20	Tab.Histacin	20	1	433	121
Tab-Diclofen	30	Tab-Diclofen	10	5	434	122
Tab-F/S	30	Tab-F/S	10	1	435	122
cap-Zamic500mg	21	N/A	0	21	436	122
Tab-Omprazol20mg	30	Tab-Omprazol20mg	10	5	437	122
Tab -Moxibec 500mg	7	N/A	0	70	438	123
Tab-M -cast	10	Tab-M -cast	10	15	439	123
Tab-Daflacort	21	N/A	0	4	440	123
Sulprex inhaler	1	N/A	0	250	441	123
Bextriol inhaler	1	N/A	0	595	442	123
Tab-Doxovan200mg	30	N/A	0	6	443	123
Tab-ketotifen1mg	10	Tab-ketotifen1mg	10	3	444	123
Cap-omep20mg	20	Cap-omep20mg	20	6	445	123
Tab-Zymax500mg	6	Tab-Zymax500mg	6	35	446	124
Tab-calcium	30	Tab-calcium	30	4	447	124
Cap-ORS	5	Cap-ORS	5	5	448	124
Tab-F/s	30	Tab-F/s	30	1	449	124
Tab-Dexiland	5	N/A	0	9	450	124
Tab-Zycin-500mg	7	N/A	0	35	451	125
Tab-F/S	30	Tab-F/S	30	1	452	125
Tab-calcium	30	Tab-calcium	30	4	453	125
Tab-Omep-20mg	30	Tab-Omep-20mg	10	5	454	125
Tab-Histasin	7	N/A	0	1	455	125
Combicid cream	1	Combicid cream	1	150	456	125
Tab-Omep20mg	60	Tab-Omep20mg	10	6	457	126
tab-Domperidon20mg	42	tab-Domperidon20mg	10	4	458	126
Sy-Gabiflux	1	N/A	0	250	459	126
Cap. Omeprazole	60	Cap. Omeprazole	6	2	460	127
Antacid	10	Antacid	10	1	461	127
Tab. Histacin	10	Tab. Histacin	10	1	462	127
Paracetamol	10	Paracetamol	10	1	463	127
Calbo	60	N/A	0	5	464	127
Sy. Mucospel	1	N/A	0	40	465	128
Paracetamol	10	Paracetamol	10	1	466	128
Tab. Mirancal dx	30	N/A	0	7	467	128
Cap. Omeprazole	6	Cap. Omeprazole	6	2	468	128
Tab. Beklo	20	N/A	0	10	469	129
Paracetamol	15	Paracetamol	10	1	470	129
Antacid	10	Antacid	10	1	471	129
Omiprasel	6	Omiprasel	6	2	472	129
Cap. Indomd	20	Cap. Indomd	10	1	473	130
Omeprazole	20	Omeprazole	10	2	474	130
Sy.Bukt	1	N/A	0	85	475	131
Realization	10	Realization	10	30	476	131
Happysol nasal drop	1	N/A	0	20	477	131
Tab. Beklo	20	N/A	0	9	478	132
Tab. Paracetamol	21	Tab. Paracetamol	10	1	479	132
Tab. Rocal-D	30	N/A	0	8	480	132
Ta. Omep	6	Ta. Omep	6	5	481	132
Syp. Zinc	1	N/A	0	30	482	133
Tab. Diclofenac	7	N/A	0	1	483	134
Cap. Omep	14	N/A	0	8	484	134
Tab. Calbo-D	30	N/A	0	7	485	134
Syp. Furocef	1	N/A	0	198	486	135
Syp. Viset	1	N/A	0	90	487	135
Syp. Famicef	1	N/A	0	199	488	135
Tab. Omidon	21	Tab. Omidon	6	3	489	136
Tab. Zif CI	30	N/A	0	3	490	136
Tab. Meglu 500 mg	60	Tab. Metformin 500 mg	30	5	491	137
Tab.Dimerol 80 mg	30	Tab. Glicizade 80 mg	30	8	492	137
Tab. Angilock 50 mg	30	Tab. Losartan 50 mg	30	7	493	137
Cap D-rise 400000 iu	8	N/A	0	35	494	137
Cap. Exium 20 mg	20	Tab. Antacid	10	1	495	137
Cap. Pregaba 25 mg	90	N/A	0	10	496	138
Tab. Amit 10 mg	30	N/A	0	1	497	138
Tab. Neuro care	180	Tab. B-complex	20	8	498	138
Tab. Angilock 50 mg	30	N/A	0	8	499	138
Tab. Bislol 2.5 mg	30	N/A	0	6	500	138
Tab-Bicocin	60	B/C	30	1	501	139
Tab-Esonix20mg	20	Tab-Omep-20mg	20	5	502	139
Tab-Deflux10mg	42	Tab-Domperidon	10	3	503	139
Econete plus cream	1	N/A	0	40	504	140
Sy-Lecor	1	N/A	0	115	505	140
Tab-Ipec super	30	N/A	0	5	506	140
Tab-Bicozin	30	N/A	0	5	507	140
Tab-Entacid	20	Tab-Entacid	10	2	508	140
Tab-AlbenDS	2	N/A	0	5	509	140
Tab-H/C	7	Tab-H/C	7	1	510	140
Tab-Becozin	60	tab-B/C	30	1	511	141
ORS	5	ORS	5	5	512	141
Sy-Lecor	1	N/A	0	115	513	141
Tab-H/C	10	Tab-H/C	10	1	514	141
Flona spray	1	N/A	0	250	515	141
Cap-Gynomix	12	N/A	0	25	516	141
Cap-Omeprazol20mg	20	Tab-Omep	10	5	517	142
Tab-Domin 10mg	30	Tab-Domin	10	3	518	142
Tab-Napa 500mg	21	Tab-P/C	10	1	519	142
Tab-Bicozin	60	Tab-B/C	10	1	520	142
Tab-Azicin 250mg	7	Tab-Azithro	7	25	521	143
Tan-P/C	20	Tab-P/C	10	1	522	143
Tab-Finix20mg	20	tab-Omep	10	5	523	143
Tab-Monas4	10	Tab-Monas	10	8	524	143
Tab-Ascoral-SR	10	N/A	0	0	525	143
Sy-H/C	1	Sy-H/C	1	15	526	143
Tab. Bost	30	Vitamin B complex	10	8	527	144
Tab. Zif ci	30	N/A	0	1	528	144
Tab. Flexibac	6	Tab. Flexibac	6	10	529	144
Cap. Cefixime	14	Cap. Cefixime	10	25	530	145
Tab. Paracetamol	42	Tab. Paracetamol	10	1	531	145
Tab. Antacid	14	N/A	0	1	532	145
Mefloxin eye drop	1	N/A	0	70	533	145
Vercef drop	1	N/A	0	60	534	146
Syp. Thanglate	0	N/A	0	31	535	146
X-Cold drop	0	N/A	0	40	536	146
Happysol Nasal Drop	0	N/A	0	20	537	146
Giane	60	N/A	0	10	538	147
Tab. Renova	14	Na	10	1	539	148
Cap. Esonix	30	Na	6	7	540	148
Tab. Coralex	60	N/A	0	10	541	148
Tab. Myenil	30	N/A	0	8	542	148
Cap. Ferzi	60	Na	10	3	543	148
Olive oil	1	N/A	0	80	544	149
Cetrin	10	Cetrin	10	1	545	149
Tab. Antacid	10	Tab. Antacid	10	1	546	150
Tab. Emistat	15	Tab. Emistat	10	11	547	150
Fiborlax	1	N/A	0	55	548	150
Cap. Amox	21	N/A	0	3	549	151
Tab. Paracetamol	7	Tab. Paracetamol	6	1	550	151
Syp. Histacin	1	Syp. Histacin	1	22	551	151
Tab. Ostocal D	30	N/A	0	4	552	152
Tab. Paracetamol	42	Tab. Paracetamol	6	1	553	152
Tab. Antacid	14	Tab. Antacid	6	1	554	152
Tab. Myolax	10	N/A	0	7	555	152
Tab. Bost	30	Vitamin B Compla	6	8	556	152
Cap. Pregaben	15	N/A	0	8	557	152
Tab. Myolax	90	N/A	0	7	558	153
Tab. Reset	10	Tab. Paracetamol	10	1	559	153
Cap. F/S	30	F/S	10	2	560	153
Tab. Ovocal D	30	N/A	0	10	561	153
Tab. Alatrol	10	Tab. Cetrizine	10	3	562	153
Tab. Paracetamol	10	Tab. Paracetamol	10	1	563	154
Tab. Antacid	10	Tab. Antacid	10	1	564	154
Tab. Fezo	10	N/A	0	6	565	154
Ryulx RD	1	N/A	0	55	566	154
Syp. Lytex	1	N/A	0	50	567	154
Tab. Bost	30	Tab. Bost	6	8	568	155
Tab. Zif	30	Tab. Zif	6	4	569	155
Ors	6	Ors	6	5	570	155
Syp. Orcef	1	N/A	0	135	571	156
Syp. Histacin	1	Syp. Histacin	1	20	572	156
Syp. Paracetamol	1	N/A	0	20	573	156
Drop. Ciprox	1	N/A	0	45	574	156
Syp. Histacin	1	Syp. Histacin	1	20	575	157
Syp. Napa	1	Syp. Paracetamol	1	20	576	157
Syp. Pogo	1	N/A	0	90	577	157
Tab. Metro	30	N/A	0	1	578	158
Cap. Esonix	30	Omeprazole	6	2	579	158
Tab. Vitabon	30	B/complex	10	1	580	158
Crime. Mycofree	1	Whitefield	1	80	581	159
Tab. Flxal	7	Histacin	7	1	582	159
Tab. Coral bx	60	Na	10	10	583	159
Cap Folic acid	60	Folic acid	20	3	584	159
Cap. Runae	7	N/A	0	8	585	159
Renova	10	Paracetamol	10	1	586	160
Cap. Maxina	60	N/A	0	7	587	160
Tab. Metril	10	Metro	10	1	588	160
Cap. Ferzi ct	60	Fosforas	10	3	589	161
Cap. Esonix	30	Omiprasel	6	2	590	161
Tab. Viscearal	45	N/A	0	9	591	161
Syp. Marlox plus	1	N/A	0	30	592	161
Tab. Vitabion	30	B/complex	10	1	593	161
Tab. Napa	30	Tab. Paracetamol	10	1	594	162
Tab. Myoril	20	N/A	0	8	595	162
Vitamin B complex	10	Vitamin B complex	10	1	596	162
Tab. Algecal	30	N/A	0	10	597	162
Tab. Vitamin B complex	4	Tab. Vitamin B complex	4	1	598	163
Tab. Omidon	10	N/A	0	3	599	163
Syp. Tydev	1	N/A	0	135	600	164
Syp. Max	1	N/A	0	16	601	164
Syp. Paracetamol	1	Syp. Paracetamol	1	16	602	164
Happysol Nasal drop	1	N/A	0	15	603	164
Tab. Azithrocin 500 mg	7	Tab. Azithrocin	7	35	604	165
Tab. Monas 10 mg	15	Tab. Lumona 10 mg	10	15	605	165
Tab. Histacin	14	Tab. Histacin	10	1	606	165
Tab. Pantonix 20 mg	20	N/A	0	5	607	166
Tab. Alatrol	10	N/A	0	3	608	166
Ferrus sulphate	60	F/S	60	1	609	166
Tab . Cavic C	30	N/A	0	10	610	166
Tab. Osartil 50 mg	30	Tab. Losartan	30	7	611	167
Tab. Monas 10 mg	30	Tab. Montilukast	30	15	612	167
Azmasol HFA inhealer	1	N/A	0	230	613	167
Tab.Tofen	10	N/A	0	3	614	167
Cap. Sergel 20 mg	10	N/A	0	8	615	167
Cap. Sergel 20 mg	30	N/A	0	8	617	168
Tab. Deflux 10 mg	30	N/A	0	3	618	168
Tab. Norvis	10	N/A	0	6	619	168
Tab. Paracetamol	20	Tab. Paracetamol	20	1	620	168
Fiberlax	1	N/A	0	400	621	168
Tab. Leanxit	10	N/A	0	5	622	168
BB lotion	1	N/A	0	35	623	169
Syp. Histacin	1	N/A	0	22	624	169
Tab. Omidon	45	Tab. Omidon	6	3	625	170
Tab. Remmo	20	Tab. Omep	6	5	626	170
Tab. Paracetamol	9	Tab. Paracetamol	6	1	627	170
ORS	5	ORS	5	5	628	171
Tab. Emistat	9	N/A	0	11	629	171
Tab. Bost	30	Vitamin B Complex	10	8	630	172
Tab. Hemofix	30	Ferrous Sulphet	10	4	631	172
Tab. Timozin	21	N/A	0	5	632	172
Viodin sol	0	N/A	0	35	633	172
Tab. Vitamin B Complex	15	Tab. Vitamin B Complex	10	1	634	173
Tab. Fexo	10	N/A	0	8	635	173
Tab. Paracetamol	21	Tab. Paracetamol	10	1	636	173
Tab. Antacid	14	Tab. Antacid	10	1	637	173
Syp. Lytex	1	N/A	0	50	638	173
Tab-p/c	21	Tab-p/c	10	1	639	174
Tab-H/C	7	Tab-H/c	7	1	640	174
Tab-Antacid	14	Tab-Antacid	10	2	641	174
Tab-P/C	10	Tab-P/C	10	1	642	176
Tab-H/C	10	Tab-H/C	10	1	643	176
Tab-Amlodipin	30	N/A	0	5	644	176
Tab-P/C	10	Tab-P/c	10	1	645	177
Tab'-Amlodipin	30	N/A	0	5	646	177
Tan-H/c	10	Tab-H/C	10	1	647	177
Sy-H/C	1	H/c	1	15	648	178
Tab-Montilukast10mg	10	Tab-Montilukast	10	16	649	179
Tab-P/C	21	Tab-P/C	10	1	650	179
Tab-Antacid	30	Tab-Antacid	10	2	651	179
Tab-H/C	7	Tab-H/C	7	1	652	179
Afrin nosal drop 0.025%	1	N/A	0	40	653	180
Syp. Doxiva	1	N/A	0	100	654	180
Syp.Histacin	1	N/A	0	22	655	180
Tab.losartan 50 mg	30	Tab. Losartan 50 mg	30	7	656	181
Tab. Amdocal 5 mg	30	Tab. Amdocal 5 mg	30	5	657	181
Cap. Indomet 25 mg	15	N/A	0	2	658	181
Cap. Dexlan 30 mg	14	N/A	0	7	659	181
ORS	3	ORD	3	5	660	181
Tab. Comet 500 mg	30	N/A	0	4	661	182
Tab. Diapro 80 mg	30	Tab. Glicizade 80 mg	30	8	662	182
Cap. Ddr 20 mg	20	N/A	0	7	663	182
Tab. Glicizade 80 mg	30	Tab. Glicizade 80 mg	30	8	664	183
Tab. Comet 500 mg	30	Tab. Metformin	30	4	665	183
Tab. Osartil 50 mg	30	Tab. Losartan	30	7	666	183
Tab. P/C	10	Tab. P/C	10	1	667	183
Syp. Phylopen	1	N/A	0	60	668	184
Syp P/C	1	Syp. P/C	1	20	669	184
Syp.Histacin	1	N/A	0	22	670	184
Dancel shampoo	1	N/A	0	230	671	184
Cap cefixim 200 mg	14	N/A	0	35	672	185
Tab. Paracetamol	15	Syp. Paracetamol	1	20	673	185
Syp. Nutrum junior	1	N/A	0	90	674	185
Tab. P/C	15	Tab. P/C	10	1	675	186
Tab. Histacin	10	Tab. Cholorophenicol	10	1	676	186
Tab. Antacid	20	Tab. Antacid	10	1	677	186
ORS	3	ORS	3	5	678	186
Tab. Zinc	20	N/A	0	2	679	186
Cap. Cefixim 200 mg	14	Cap. Cefixim 200	14	35	680	187
Tab. P/C	15	Tab. P/C	10	1	681	187
Tab. Antacid	10	Tab. Antacid	10	1	682	187
Tab. Algin 50 mg	15	N/A	0	8	683	187
Shampo Nizoder	1	N/A	0	230	684	188
Ont.Clotrim	1	N/A	0	30	685	188
Tab. H/C	10	Tab. H/C	10	1	686	188
Tb. Antacid	20	Tab. Antacid	10	1	687	188
Tab. Almex 400 mg	2	N/A	0	5	688	188
X-fin cream	1	N/A	0	80	689	189
Cap. Omestin 50 mg	30	N/A	0	8	690	189
Tab. P/C	21	Tab. P/C	10	1	691	189
Tab.Sulbutamol 4 mg	14	Tab.Sulbutamol	10	1	692	189
Tab. H/C	14	Tab cholorophenicol	10	1	693	189
Tab. Paracetamol	15	Tab. Paracetamol	10	1	694	190
Tab. Histacin	7	Tab. Cholorophenicol	7	1	695	190
Cap. Fimoxyl 500 mg	21	N/A	0	7	696	190
Tab. Montair 10 mg	10	Tab. Montelukast 10 mg	10	15	697	190
Cap-Indomet25mg	10	Cap-Indomet25mg	10	1	698	191
Cap-Maxpro20mg	14	N/A	0	6	699	191
Tab-Beklo10mg	14	N/A	0	10	700	191
Cap-Indomet25mg	10	Cap-Indomet	10	1	701	192
Cap-Dexlan30mg	14	N/A	0	10	702	192
Tab-H/C	14	N/A	0	1	703	192
Egua oral drop	1	N/A	0	190	704	192
Tab-F/S	30	Tab-F/S	10	1	705	193
Tab-Coraltab	30	N/A	0	8	706	193
Tab-P/C	10	Tab-P/C	10	1	707	193
Tab-F/S	30	N/A	0	1	708	194
Tab-CoralTAB	30	N/A	0	8	709	194
Tab-Acliz plus	0	N/A	0	3	710	194
0	10	H/C	10	1	711	194
Tab-Metformin500mg	30	N/A	0	4	712	195
Tab-Gliclazide80mg	30	Tab-Gliclazide80mg	30	7	713	195
Tab-Dexlan30mg	14	N/A	0	10	714	195
Tab-P/C	10	Tab-P/C	10	1	715	196
Tab-H/C	10	Tab-H/C	10	1	716	196
Tab-Antacid	20	Tab-Antacid	10	2	717	196
Tab-B/C	20	Tab-B/C	10	1	718	196
Oint-MycoFREE	1	N/A	0	80	719	197
Tab-H/C	10	Tab-H/C	10	1	720	197
Cap-Omastin50mg	10	N/A	0	10	721	197
Tab-Antacid	20	Tab-Antacid	10	2	722	198
Tab-B/C	20	Tab-B/C	20	1	723	198
Tab-P/C	10	Tab-P/C	10	1	724	198
Tab-H/C	10	Tab-H/C	10	1	725	198
ORS	3	ORS	3	5	726	198
O	10	Tab-Montilukast10mg	10	15	727	198
Nebulization-Windalplus	1	N/A	0	20	728	199
Tab-Monas10mg	30	Tab-Montilukast10mg30	30	15	729	199
Tab-Brejufil200mg	30	N/A	0	5	730	199
Flutika nesal drop	30	N/A	0	275	731	199
Symbion Maxhaler6/200	30	N/A	0	11	732	199
Tab-Ketolof1mg	60	N/A	0	2.5	733	199
Sy-Salbo	1	Sy-Salbo	1	15	734	200
Drop-AroxP/D	0	N/A	0	35	735	200
Sy-Honeybas	1	N/A	0	75	736	200
Sy-Melphin	1	N/A	0	16	737	200
Sy-Pego	1	N/A	0	90	738	200
Tab. Ovocal d	30	Calcium	10	4	739	201
Antacid	10	Antacid	10	1	740	201
Tab. Vicet	14	N/A	0	6	741	202
Tab. Prenta	30	N/A	0	4	742	202
Tab. Marincal d	30	Calcium	10	4	744	203
Tab. Alneed	30	N/A	0	3	745	203
Ors	5	Ors	5	5	746	203
Tab.ovocal d	30	Calcium	10	4	747	204
Tab. Prenut	30	N/A	0	4	748	204
Tab. Na	14	N/A	0	0	749	204
Cap. Sergel	5	N/A	0	7	750	204
Tab. Fexocal	10	N/A	0	8	751	204
Tab. Bromodel	15	N/A	0	12	752	205
Ferrous sulfate	30	Ferrous sulfate	10	3	753	206
Tab. Bost	30	N/A	0	8	754	206
Syp. Cyclopan	1	N/A	0	30	755	207
Cap. Finix	14	N/A	0	4	756	207
Syp. Histacin	1	Syp. Histacin	1	25	757	207
Syp. Seas plus	1	N/A	0	80	758	207
Tab. Azithromycin	7	Tab. Azithromycin	5	20	759	208
Tab. Cosec	10	Cap. Omeprazole	6	2	760	208
Tab. Ace	15	Paracetamol	10	1	761	208
Tab. Marlox	15	N/A	0	1	762	208
Syp. Gaviflux	1	N/A	0	250	763	208
Tab. Alatral	20	Tab. Histacin	10	1	764	208
Tab. Remmo	20	Cap. Omeprazole	6	2	765	209
Tab. Foras sulfate	20	Foras sulfate	10	8	766	209
Tab. Ace	12	Paracetamol	10	1	767	209
Ta. Cetrizen	10	Tab. Cetrizen	10	3	768	210
Nosel drop. Afrin	1	N/A	0	40	769	210
Syp. Lytex	1	N/A	0	50	770	210
Tab. Cetrizine	10	Tab. Cetrizine	10	3	771	211
Rynex Nasal drop	1	N/A	0	54	772	211
Syp. Tofen	1	N/A	0	55	773	212
Syp. X-Cold	1	N/A	0	40	774	212
Syp. Paracetamol	1	Syp. Paracetamol	1	20	775	212
Nebulization	10	N/A	0	30	776	212
Happysol Nasal drop	1	N/A	0	20	777	212
Cap. Azyth	7	Azithromycine	7	35	778	213
Tab. Alatrol	10	Tab. Cetrizine	10	3	779	213
Tab. Montair	10	Tab. Biomonas	10	15	780	213
Tab. Esoprex	20	Tab. Omeprazol	6	5	781	213
Syp. Askorel	1	N/A	0	80	782	213
Tab. Cetrizine	10	Tab. Cetrizine	10	3	783	214
Tab. Napa Rapid	15	Tab. Paracetamol	10	1	784	214
Rynex Nasal drop	1	N/A	0	54	785	214
Syp. Lytex	1	N/A	0	50	786	214
Tab. Bost	30	Vitamin B Complex	10	8	787	215
Tab. Ceevit	14	N/A	0	2	788	215
Tab. Napa Extra	15	Tab. Paracetamol	10	1	789	215
Cap. Cosec	10	N/A	0	5	790	215
Tab. Tofen	3	Tab. Tofen	3	3	791	216
Tab. Monas	3	N/A	0	8	792	216
Tab. Tyclav	21	N/A	0	20	793	216
Nebulization	10	N/A	0	30	794	216
Tab-ZnF	60	N/A	0	1	795	217
Tab-P/C	20	Tab-P/C	20	1	796	217
Cap-Kilmax500mg	14	N/A	0	45	797	217
Tab-B/C	30	Tab-B/C	30	1	798	217
Tab-MTF-4mg	120	Tab-Mitformin	120	4	799	218
Tab-Losartan50mg	60	Tab-Losartan50mg	60	8	800	218
Tab. Ciprocin 500 mg	10	Tab ciprocin 500 mg	10	15	801	219
Tab. P/C	10	Tab. P/C	10	1	802	219
ORS	2	ORS	2	5	803	219
Tab. Antacid	10	Tab. Antacid	10	1	804	219
Tab. Histacin	7	Tab. Histacin	7	1	805	220
Syp. Ambrox	2	N/A	0	50	806	220
Tab. Monas 10 mg	28	N/A	0	15	807	220
Syp. Alcet	1	N/A	0	50	808	221
Syp. Sulbutamol	1	Syp. Sulbutamol	1	20	809	221
Syp. P/C	1	Syp. P/C	1	20	810	221
Rynex 0.05% nosal drop	1	N/A	0	45	811	221
Tab. F/S	30	Tab. F/S	30	1	812	222
Tab. Coralcin D	30	N/A	0	10	813	222
Neutrum PN	30	N/A	0	5	814	222
Tab. Delanix 30 mg	30	N/A	0	9	815	222
Tab. P/C	10	Tab. P/C	10	1	816	222
Inj. T.T	1	N/A	0	280	817	222
Tab. Vitalgin	15	N/A	0	6	818	223
Tab. Ostacal D	30	N/A	0	5	819	223
Cap. Losectil 20 mg	20	Antacid	10	5	820	223
Bactrocin oint ment	1	N/A	0	140	821	224
ORS	5	ORS	5	5	822	224
Tab-P/C	15	TabP/C	10	1	823	224
Tab-H/C	14	Tab-H/C	10	1	824	224
Tab-Ciprocin500mg	20	Tab-Ciprocin500mg	10	15	825	225
ORS	5	ORS	5	5	826	225
Tab-Antacid	10	Tab-Antacid	10	2	827	225
ORS	2	ORS	2	5	828	226
Tab-Cipro500mg	14	Tab-Cipro500mg	10	15	829	226
Tab-Lumona	14	Tan-Montilukast	10	15	830	226
Cap-Dexlan30mg	14	Tab-Antacid	10	2	831	227
Sy-Gavisol	1	N/A	0	250	832	227
Tab-P/C	15	Tab-P/C	10	1	833	228
Tab-Lumona10mg	20	Tab-Lumona10mg	10	15	834	228
Tab-Cefuroxim 500mg	14	Tab-Cefuroxim 500mg	14	45	835	228
Cap-Indomet25mg	14	Cap-Indomet25mg	10	1	836	229
Cap-Serzel20mg	20	N/A	0	7	837	229
Tab-Ostocal-G	30	N/A	0	10	838	229
Tab-H/C 4mg	14	Tab/H/C	10	1	839	229
Tab. Zifsi	30	Foras sulfate	10	4	840	230
Tab. Citirizin	10	Citirizin	10	3	841	230
Crime. Nizoder	1	N/A	0	50	842	230
Cap. Omastin	60	Cap. Omastin	10	22	843	230
Tab. Flexibac	30	N/A	0	6	844	231
Tab. Napa	9	Paracetamol	9	1	845	231
Tab. Metfo	30	N/A	0	4	846	232
Tab. Clausef	14	Calcium	10	33	847	233
Tab. Flamyd	15	N/A	0	2	848	233
Cap. Esonix	30	Omiprazol	6	15	849	233
Tab. Coralex	60	N/A	0	10	850	233
Cap. Primacap	30	N/A	0	10	851	233
Tab. Secnid DS	2	N/A	0	20	852	234
Tab. Ciprocin	14	Tab. Cipro	10	15	853	234
Tab. Filmet	15	Tab. Filmet	10	1	854	234
Tab. Viset	5	N/A	0	7	855	234
Tab. Maltivet	30	N/A	0	10	856	235
Ors	3	Ors	3	5	857	235
Tab. Domiron	90	Domperidone	10	3	858	235
Tab. Vartina plus	10	N/A	0	32	859	235
Tab. Clopid	30	Tab. Clopid	10	12	860	236
Tab. Avas	30	Tab. Avas	10	10	861	236
Tab. Maxpro	20	Tab. Esomiprazol	6	7	862	236
Tab. Comet	60	N/A	0	5	863	237
Tab. Dimerol	30	N/A	0	8	864	237
Tab. Sucomet	60	N/A	0	3	865	238
Tab. Dimerol	30	N/A	0	8	866	238
Tab. Ligazid	60	N/A	0	14	867	239
Tab. Rosuva	30	Tab. Rosuva	10	10	868	239
Tab. Thyrox	30	N/A	0	2	869	239
Tab. Histacin	10	Tab. Histacin	10	1	870	239
Tab. Montair	30	Tab. Biomonas	10	15	871	240
Tab . Cetrizine	30	Tab. Cetrizine	10	3	872	240
Tab. Doxiva	30	N/A	0	5	873	240
Syp. Honeybas	1	N/A	0	40	874	240
Nebulization with windal plus	1	N/A	0	0	875	240
Tab. Montair	30	Tab. Biomonas	10	15	876	241
Tab. Acifix	60	Omeprazol	6	5	877	241
Tab. Antacid	10	Tab. Antacid	10	1	878	241
Tab. Flexibac	20	N/A	0	10	879	242
Tab. Naprox	10	N/A	0	9	880	242
Tab. Maxpro	20	N/A	0	7	881	242
Syp. Tuspel	1	N/A	0	85	882	243
Tab. Monas	10	N/A	0	15	883	243
Tab. Alatrol	10	Tab. Cetrizine	10	3	884	243
Tab. Monas	30	Tab. Biomonas	10	15	885	244
Tab. Brodil	10	Tab. Salbutamol	10	1	886	244
Tab. B-50 Forte	30	Vitamin B Complex	10	1	887	244
Tab. Paracetamol	15	Tab. Paracetamol	10	1	888	245
Tab. Fe	30	Tab. Ferrous sulphate	10	3	889	245
Tab. Clopid 75 mg	30	Tab. Clopid 75 mg	30	12	890	246
Tab. Atova 10 mg	30	N/A	0	10	891	246
Tab. Valsor	30	N/A	0	5	892	246
Tab. Carvista 6.25 mg	30	N/A	0	4	893	246
Tab. Ripril 1.25 mg	30	N/A	0	3	894	246
Tab.laxur plus	60	N/A	0	8	895	246
Insulin mixtard 30/70	1	N/A	0	415	896	246
Tab. Metformin 500 mg	60	Tab . Metformin	60	3	897	246
Tab. F/S	60	Tab. F/S	60	1	898	246
Tab. P/C	21	Tab. P/C	10	1	899	247
Tab. Antacid	14	Tab. Antacid	10	1	900	247
Tab. Fexo 120 mg	7	N/A	0	7	901	247
Tab. F/S	20	Tab. F/S	20	1	902	248
Tab. B/C	20	Tab. B/C	20	1	903	248
ORS	5	ORS	5	5	904	249
Tab. Zinc	30	Tab. Zinc	10	2	905	249
Tab. Metro	21	N/A	0	2	906	249
Tab. Metformin 500 mg	30	Tab. Metformin	30	5	907	249
Tab. Glicizade 80 mg	30	Tab. Glicizade	30	8	908	249
ORS	5	ORS	5	5	909	250
Tab. Zinc	30	Tab. Zinc	30	2	910	250
Tab. Histacin	7	Tab. Histacin	7	1	911	250
Tab-F/S	30	Tab-F/S	20	1	912	251
Tab-B/C	30	Tab-B/C	10	1	913	251
Tab. Napa	21	Paracetamol	10	1	914	252
Tab. Algin	21	N/A	0	8	915	252
Tab. Emistat	15	N/A	0	11	916	252
Tab. Ferix	30	Foras sulfate	10	3	917	252
Cap. Sergel	14	Omeprazole	10	2	918	252
Syp. Cef	1	Syp. Cef	1	80	919	253
Syp. Pabiamin	1	N/A	0	90	920	253
Syp. Unilin	1	N/A	0	15	921	253
Solonasal drop	1	N/A	0	25	922	253
Nebulization	10	N/A	0	20	923	253
Syp. Cortan	1	N/A	0	65	924	254
Syp. Histacin	1	Syp. Histacin	1	20	925	254
Nebulization windel plus	21	N/A	0	20	926	254
Tab. Amlocal	30	Tab. Amlocal	10	5	927	255
Tab. Atenolol	30	Tab. Atenolol	10	2	928	255
Paracetamol	10	Paracetamol	10	1	929	256
Histacin	10	Histacin	10	1	930	256
Omeprazol	10	Omeprazol	10	5	931	256
Valgo	10	Salbutamol	10	1	932	256
Tab. H/C	14	Tab. H/C	14	1	933	257
Tab. P/C	21	Tab. P/C	20	1	934	257
Rynex nosal drop	1	N/A	0	45	935	257
Tab. Ciprocin 500 mg	14	Tab. Ciprocin 500 mg	14	15	936	258
Tab. P/C	15	Tab. P/C	15	1	937	258
Tab. Coralex Dx	60	N/A	0	15	938	258
Cap. Preneed 50 mg	180	N/A	0	4	939	258
Tab. Finix 10 mg	30	N/A	0	4	940	259
Tab. Algin 50 mg	10	N/A	0	8	941	259
Syp. Magfin	1	N/A	0	95	942	259
Tab. HPR DS	10	Tab. HPR DS	8	6	943	261
Tab. Antacid	10	N/A	0	1	944	261
Tab. P/C	15	Tab. P/C	15	1	945	261
Cap. Sergel 20 mg	20	N/A	0	8	946	262
Tab. P/C	15	Tab. P/C	10	1	947	262
Tab. Flexibac 10 mg	20	N/A	0	10	948	262
Tab. CavicC plus	38	N/A	0	10	949	262
Tab. Amit	30	N/A	0	1	950	263
Tab. Bextram gold	30	N/A	0	13	951	263
Ors	3	Ors	3	5	952	263
Tab. Ace	10	Paracetamol	10	1	953	263
Tab. Solbion	60	B/complex	10	8	954	264
Tab. Ipec	30	Ferrous sulfate	10	4	955	264
Cap. Zif ci	30	Ferrous sulfate	10	4	956	265
Tab. Omidin	21	Omiprasel	6	2	957	265
Syp. Histacin	1	Syp. Histacin	1	25	958	266
Syp. Tofen	1	N/A	0	55	959	266
Syp. Xcold	1	N/A	0	25	960	266
Drop seeplus	1	N/A	0	50	961	266
Nasal drop	1	N/A	0	50	962	266
Gastrolax_ sechet	1	N/A	0	80	963	267
Tab. Atoz	30	N/A	0	13	964	267
Tab. Coralex	30	N/A	0	15	965	268
Tab. Ace	10	Tab. Paracetamol	10	1	966	268
Tab. Amit	30	N/A	0	1	967	268
Tab. Montair	30	Tab. Biomonas	10	15	968	268
Tab. Brezofil	60	N/A	0	5	969	268
Tab. Sucomet	60	N/A	0	3	970	269
Tab. Dimerol	30	N/A	0	8	971	269
Cap. Amoxicillin	2	Cap. Amoxicillin	2	7	972	270
Tab. Aeron FT	30	Tab. Biomonas	10	14	973	270
Tab. Alatrol	5	Tab. Cetrizine	5	3	974	270
Tab. Beklo	20	N/A	0	10	975	271
Tab. Paracetamol	9	Tab. Paracetamol	9	1	976	271
Tab. Vitabion	60	Vitamin B Complex	10	8	977	271
Moxin-N/D	1	0	1	35	978	273
Sy-Salbu	1	Sy'Salbutamol	1	50	979	273
Cap-PPI 20mg	30	Cap-Omeprazol20mg	10	6	980	274
Tab-B/C	60	Tab-B/C	30	1	981	274
TabH/C	14	Tab-H/C	14	1	982	275
Tab-P/C	20	Tab-P/C	20	1	983	275
Tab-Monas5mg	15	N/A	0	8	984	276
Sy-Rupa	1	N/A	0	75	985	276
Sy-P/C	1	Sy-P/C	1	20	986	276
Tab-Napa 500mg	30	Tab-P/C	10	1	987	277
Cap-Maxpro 20 mg	10	Tab-Antacid	10	2	988	277
Tab-Fexo 120mg	7	0	7	10	989	277
Sy -Ambrox	1	N/A	0	40	990	277
Suppository-Ace 500mg	1	N/A	0	10	991	277
Tab. Clopid	4	N/A	0	12	992	278
Tab. Ecosprin	9	N/A	0	1	993	278
Tab. Atova	2	N/A	0	18	994	278
Cap. Omep	2	N/A	0	5	995	278
Tab. P/C	15	Tab. P/C	10	1	996	279
Tab. Zinc	28	Tab. Zinc	10	2	997	279
Tab. Almex 400 mg	1	N/A	0	6	998	279
Tab. Algin 50 mg	9	N/A	0	8	999	279
Tab.Filwel teen	60	N/A	0	6	1000	279
Cap. Sergel 20 mg	10	N/A	0	8	1001	280
Cap. Indomet 25 mg	10	Cap. Indomet	10	1	1002	280
Tab. Ostacal G	60	N/A	0	10	1003	280
Syp. P/C	1	Syp. P/C	1	20	1004	281
Sup. Alarid	1	N/A	0	55	1005	281
Syp. Ambrox	1	N/A	0	40	1006	281
Tab. Kilmax 500 mg	14	Tab . Cefuraxim	14	45	1007	282
Cap. Uromax 1	30	N/A	0	10	1008	282
Cap. Xorel 20 mg	60	N/A	0	4	1009	282
Tab. Zif CI	30	N/A	0	4	1010	283
Tab. Bost	30	Vitamin B Complex	10	8	1011	283
Viodin	1	N/A	0	25	1012	283
Doxicap	18	Doxicacin	10	2	1013	284
Montair	30	Monas	10	15	1014	284
Omep	42	Omp	10	7	1015	284
Docopa	30	N/A	0	5	1016	284
Ace	15	P/C	10	1	1017	284
Napa	30	P/C	10	1	1018	285
Zadifen	10	N/A	0	2	1019	285
Normens	90	N/A	0	5	1020	286
Calbo	30	N/A	0	7	1021	286
Antacid	20	N/A	0	2	1022	286
Tab. Efodio	15	N/A	0	4	1023	287
Tab. Pantonix	10	Tab. Omeprazol	10	5	1024	287
Tab. Tryptin	60	N/A	0	1	1025	287
Cap. Doxicap	10	Doxicilin	10	3	1026	288
Tab. Esocon	10	N/A	0	5	1027	288
Tab. Aloctoral	5	Tab. Paracetamol	5	1	1028	288
Tab. Montair	7	Tab. Biomonas	7	14	1029	288
Syp. Histacin	1	Syp. Histacin	1	22	1030	289
Syp. Paracetamol	1	Syp. Paracetamol	1	16	1031	289
Syp. Tofen	1	N/A	0	55	1032	289
Happysol Nasal drop	35	N/A	0	20	1033	289
Tab. Napa	30	Tab. Paracetamol	10	1	1034	290
Cap. Nexum	14	Cap. Omeprazol	10	5	1035	290
Tab. Beklo	21	N/A	0	10	1036	290
Cap. Furocef 500 mg	14	Tab. Kilmax 500 mg	14	45	1037	291
Tab. P/C	15	Tab. P/C	15	1	1038	291
ORS	3	ORS	3	5	1039	291
Tab. Antacid	28	Tab. Antacid	10	1	1040	291
Tab. Viset 50 mg	15	N/A	0	6	1041	291
Tab. Osartil 50 mg	30	Tab. Losartan	30	7	1042	292
Tab. Rosuvastin 10 mg	30	N/A	0	18	1043	292
Tab. H/S	14	Tab. H/S	10	1	1044	293
Tab. P/C	9	Tab. P/C	9	1	1045	293
Tab. Antacid	9	Tab. Antacid	9	1	1046	293
Tab. P/C	8	Tab. P/C	8	1	1047	294
Tab. H/S	4	Tab. H/S	4	1	1048	294
Cap. Finix10 mg	5	N/A	0	4	1049	294
Tab. P/C	21	Tab. P/C	10	1	1050	295
Tab. Antacid	14	Tab. Antacid	10	1	1051	295
Cap. Exium	20	Omeprazole	10	2	1052	296
Tab. Don a	20	Domperidone	6	3	1053	296
Tab. Antacid	6	Tab. Antacid	6	1	1054	296
Tab. Paracetamol	15	Tab. Paracetamol	10	1	1055	296
Syp. Azim	1	N/A	0	90	1056	297
Syp. Tofen	1	N/A	0	55	1057	297
Syp. Paracetamol	1	Syp. Paracetamol	1	20	1058	297
Ors	3	Ors	3	5	1059	297
Tab. Comet	60	Comet	10	4	1060	298
Comprid	30	Camped	10	7	1061	298
Neural	30	N/A	0	5	1062	298
5% Scabex	1	N/A	0	30	1063	299
Syp. Histacin	1	N/A	0	15	1064	299
Losert	30	Losertil	30	8	1065	300
Rivotril	10	N/A	0	2	1066	300
Esocon	12	Esomeprazol	6	5	1067	300
Esoral	20	Esoral	10	7	1068	301
Folix	30	N/A	0	10	1069	301
Virnil	90	N/A	0	4	1070	301
Flucloxacillin	28	N/A	0	4	1071	302
Histacin	15	N/A	0	2	1072	302
xyril	10	N/A	0	2	1073	302
Esoral	14	N/A	0	2	1074	302
Cetrin	10	Cetrizine	10	3	1075	303
Retabac	1	N/A	0	200	1076	303
Flugal	14	Fluconazole	10	8	1077	303
Seas plus	1	N/A	0	80	1078	304
Femotac	1	N/A	0	50	1079	304
Cettin	10	Cetriizine	10	3	1080	305
Napa	10	Napa	10	1	1081	305
Contine	20	N/A	0	2	1082	305
Don-A	1	N/A	0	20	1083	306
Vitagrow	1	N/A	0	80	1084	306
Syp.Clavusef	1	N/A	0	252	1085	307
Syp.Fenat	1	N/A	0	55	1086	307
Syp.Brodil	1	Syp.Brodil	1	23	1087	307
Rabepes MUPS	20	N/A	0	6	1088	307
Syp.Tamen	1	Syp.Paracetamol	1	20	1089	307
Syp.Deflux	1	N/A	0	38	1090	308
C4	30	N/A	0	50	1091	308
Firmvit	60	N/A	0	4	1092	308
Syp.Domilux	1	N/A	0	35	1093	308
Syp.Triocim	1	N/A	0	35	1094	309
Syp.Toti	1	N/A	0	55	1095	309
Syp.Ace	1	syp.paracetamol	1	20	1096	309
Syp.Brodil	1	Syp.Brodil	1	23	1097	309
Montelucast	30	N/A	0	8	1098	309
Condex	1	N/A	0	47	1099	309
Vergon	90	N/A	0	1	1100	310
Vitamin B Complex	10	Vitamin B Complex	10	3	1101	310
paracetamol	10	paracetamol	10	1	1102	310
Syp.Distoma	1	N/A	0	38	1103	310
Sy-H/C	1	Sy-H/C	1	15	1104	311
Sy-P/C	1	Sy-P/C	1	20	1105	311
Tab-Montex4mg	0	N/A	0	8	1106	311
Norsol nasal drop	1	N/A	0	25	1107	311
Tab-Rexomin120mg	10	N/A	0	8	1108	312
Tab-Monas 10mg	20	Tab-Montilukast	20	15	1109	312
Tab-Bexitrol-F	10	N/A	0	6	1110	312
Cap-Serzel 20mg	10	N/A	0	6	1111	312
Tab-P/C	15	Tab-P/C	10	1	1112	313
Tab- Cipro500mg	14	Tab-Cipro	14	15	1113	313
Cap-Xorel20mg	140	N/A	0	3	1114	313
Tab-P/C	15	Tab-P/C	10	1	1115	315
Tab-H/C	10	Tab-H/C	10	1	1116	315
Tab-Zinc	20	Tab-Zinc	10	2	1117	315
Tab-Varalgin	30	N/A	0	6	1118	315
Tab-Almax400mg	0	N/A	0	5	1119	315
ORS sachet	3	ORS sachet	3	5	1120	315
Tab-F/S	30	Tab-F/S	30	1	1121	316
Tab-Coraltab	30	N/A	0	8	1122	316
Tab-Algin	21	N/A	0	5	1123	316
B.B.lotion	0	N/A	0	30	1124	318
Tab-H/C	7	Tab-H/C	6	1	1125	318
Tab-Antacid	14	Tab-Antacid	10	2	1126	318
Tab-Monas10mg	28	Tab-Monas	10	15	1127	318
Sy-Ambrox	1	N/A	0	50	1128	319
Sy-P/C	1	Sy-P/C	1	20	1129	319
Sy-Moxacil	1	N/A	0	48	1130	319
Tab-p/C	20	Tab-P/C	20	1	1131	320
Tab-Citro�n 500	28	Tab-Cipro	28	15	1132	320
Tab-Neso500/20gm	14	N/A	0	0	1133	320
Dermatologist ointment	1	N/A	0	0	1134	320
Tab-H/C	20	Tab-H/C	20	1	1135	320
Tab-B/C	30	Tab-B/C	30	1	1136	320
Tab-Normens	75	N/A	0	0	1137	321
Tab-P/C	20	Tab-P/C	20	1	1138	322
Tab-B/C	10	Tab-B/C	10	1	1139	322
Tab�Kilmax500mg	30	Tab-kilmax500mg	20	45	1140	323
Bexitrol/Bex ical25/250mg	0	N/A	0	0	1141	323
Tab-Antacid	21	Tab-Antacid	10	2	1142	323
Asma solutions Cozycal200mg	0	N/A	0	0	1143	323
Sy-Mucolyt	1	N/A	0	65	1144	323
Sy-Toti	1	N/A	0	50	1145	324
Sy-Miucoten	1	N/A	0	0	1146	324
Sy-Salmolin	1	Sy-Salmolin	1	55	1147	324
Tab-Monas	5	Tab-Monas	5	15	1148	324
Tab-F/S	30	Tab-F/S	30	1	1149	325
Tab-Coraltab	30	N/A	0	11	1150	325
Tab.Tyclav	15	N/A	0	20	1152	327
Cap.Omp	20	Cap.Esomeprazole	6	5	1153	327
Tab.H/C	12	Tab.Chlorpheniramine	10	1	1154	327
Tab.xyflo	15	N/A	0	16	1155	327
Tab.perfex	15	N/A	0	5	1156	327
Tab.P/C	15	Tab.Paracitamol	8	2	1157	327
Tab.Ovocal	90	N/A	0	15	1158	328
Cap.D-Rise	0	N/A	0	35	1159	328
Tab.Indomet	42	Tab.Indomet	10	1	1160	328
Tab.Prelica	21	N/A	0	10	1161	328
Cap.Omp	20	Cap.Esomeprazole	10	5	1162	328
Tab.B/C	30	Tab.B Complex	10	1	1163	328
Tab.B/C	10	Tab.B Complex	10	1	1164	329
Ta.Norium	10	N/A	0	5	1165	329
Tab.Bislol	30	N/A	0	6	1166	329
Tab.Pase	10	N/A	0	6	1167	329
Cap.Rabe	20	N/A	0	7	1168	329
Sy-Moxacil	1	Sy-Amoxicillin	1	48	1169	330
Sy-Histal	1	Sy-H/C	1	15	1170	330
Sy-Renova	1	Sy-Renova	1	20	1171	330
Elimate plus ointment	1	N/A	0	80	1172	330
Cap-Omep20mg	20	Cap-Omep	6	6	1173	331
Cap-Indomet25mg	42	Tab-Indomet	6	1	1174	331
Tab-B/C	90	Tab-B/C	10	1	1175	331
Sy-Renova	1	N/A	0	20	1176	332
Sy-Brodil	1	Sy-Brodil	1	23	1177	332
Tab-Zimorox500mg	5	N/A	0	45	1178	333
Tab-Xalcort6mg	10	N/A	0	4	1179	333
Tab-Monas5mg	5	N/A	0	8	1180	333
Tab-Docopa200mg	5	N/A	0	5	1181	333
Tab-Fexofast60mg	10	N/A	0	4	1182	333
Clamox	15	Clamox	15	25	1183	334
Paracetamol	10	Paracetamol	10	1	1184	334
Histacin	10	Histacin	10	1	1185	334
Aeron	30	N/A	0	15	1186	334
Vitamin B Complex	10	Vitamin B Complex	10	2	1187	334
Losa	30	Losa	10	8	1188	335
Vitamin B Complex	10	Vitamin B Complex	10	2	1189	335
Omeprazol	10	Omeprazol	10	5	1190	335
Amox	20	Amoxicillin	20	6	1191	336
Histacin	10	Histacin	10	1	1192	336
Paracetamol	10	Paracetamol	10	1	1193	336
Comet	10	Comet	10	4	1194	337
Glustin	10	Glustin	10	4	1195	337
ORS	5	ORS	5	5	1196	338
Metro	10	Metro	10	1	1197	338
Omeprazol	10	N/A	0	5	1198	338
Syp. Claricin	1	N/A	0	350	1199	339
Syp. Rymin	1	N/A	0	38	1200	339
Syp. Renova	1	N/A	0	25	1201	339
Syp. Purisal	1	N/A	0	45	1202	339
Drop. Rynex	1	N/A	0	40	1203	339
Tab. Histacin	14	Tab. Histacin	10	1	1204	340
Tab. Salbo	15	Tab. Salbo	10	1	1205	340
Tab. Antacid	0	N/A	0	1	1206	340
Tab. Paracetamol	10	Tab. Paracetamol	10	1	1207	340
Omeprazole	10	Omeprazole	10	4	1208	341
Tab. V sef	10	Tab. Hyso	10	4	1209	341
Tab. Abova	10	Tab. Abova	10	3	1210	341
Tab. Asprin	10	Tab. Asprin	10	0.5	1211	341
Tab. Cotrim	10	Tab. Cotrim	10	5	1212	342
Tab. Histacin	10	Tab. Histacin	10	1	1213	342
Tab. Histacin	10	Tab. Histacin	10	1	1214	343
Tab. Cotrim	10	Tab. Cotrim	10	5	1215	343
Tab. B/ complex	10	Tab. B/complex	10	1	1216	343
Tab. Metro	10	Tab. Metro	10	1	1217	343
Na	1	Syp.	1	25	1218	344
Tab. Eso	10	Tab. Esomiprazol	10	5	1219	345
Tab. Indo	10	Tab. Indo	10	2	1220	345
Vitamin B Complex	10	Vitamin B Complex	10	3	1221	345
Tab. Comet	10	Tab. Comet	10	4	1222	346
Tab. Gluzit	10	Tab. Gluzit	10	7	1223	346
Tab. Exium mups	60	N/A	0	10	1224	347
Tab. Omidon	90	N/A	0	3	1225	347
Syp. Gaviflux	1	N/A	0	250	1226	347
Tab. Orgatril 5 mg	30	N/A	0	12	1227	348
Cap. Omep 20 mg	20	Cap. Omep	6	5	1228	348
Tab. Dysmen 500	42	N/A	0	5	1229	348
Cap. Filnosted	12	N/A	0	10	1230	348
Tab. F/S	30	Tab. F/S	20	1	1231	348
Cap. Indo	10	Cap. Indo	10	2	1232	349
Cap. O/P	10	Cap. O/P	10	5	1233	349
Tab. B/C	10	Tab. B/C	10	1	1234	349
Cap. Maxpro 20 mg	20	Cap. Omep	6	7	1235	350
Tab. F/S	90	Tab. F/S	10	1	1236	350
Tab. Ostacal D	90	N/A	0	5	1237	350
Tab. Noteron 5 mg	42	N/A	0	6	1238	350
Tab. Rupadin 10 mg	10	Tab. H/S	10	1	1239	351
Tab. Napa	30	Tab. P/C	10	1	1240	351
Tab. Monocast 10 mg	10	N/A	0	15	1241	351
Tab. Dexoprex 30 mg	20	Tab. O/P	6	5	1242	351
Tab. Glicizade 80 mg	30	Tab. Glicizade	30	8	1243	352
Tab. Informet 500 mg	30	Tab. Metformin 500 mg	30	4	1244	352
Tab. B/C	60	Tab. B/C	30	1	1245	352
ORS	5	ORS	5	5	1246	352
Syp. Oticef	1	N/A	0	200	1247	353
Syp. Rymin	1	N/A	0	45	1248	353
Syp. Renova	1	Syp. P/C	1	20	1249	353
Oxynex nosal drop	1	N/A	0	80	1250	353
Cap. Nintoin SR	14	N/A	0	20	1251	354
Cap. Indomet	14	Cap. Indomet	10	1	1252	355
Cap. Omeprazol	14	Cap. Omeprazol	10	5	1253	355
Vitamin B Complex	30	Vitamin B Complex	10	1	1254	355
Tab. Ferrous sulphate	60	Tab. Ferrous sulphate	60	3	1255	356
Vitamin B Complex	60	Vitamin B Complex	20	1	1256	356
Cap. Omidon	60	Tab. Omidon	10	3	1257	356
Tab. Paracetamol	21	Tab. Paracetamol	10	1	1258	356
Syp.Afix	1	N/A	0	120	1259	357
Syp.Ace	1	Syp.Paracetamol	1	20	1260	357
Syp.Histal	1	Syp.Histacin	1	22	1261	357
Syp.purisal	1	N/A	0	45	1262	357
Candex oral drop	1	N/A	0	47	1263	357
Cap.Ome	60	Cap.Ome	10	5	1264	358
Ferrous Sulphtae	60	Ferrous Sulphtae	60	1	1265	358
Syp.Gavisal	1	N/A	0	250	1266	358
Alben	2	Alben	2	5	1267	358
Syp.Zimax	1	N/A	0	85	1268	359
Syp.Purifen	1	N/A	0	40	1269	359
Finix	14	N/A	0	5	1270	359
Cipro-A ear drop	1	N/A	0	40	1271	359
Syp.Histal	1	Syp.Histacin	1	22	1272	359
Ace	21	Paracetamol	10	1	1273	360
Ritch	14	Histacin	10	1	1274	360
Amoxicillin	21	Amoxicillin	20	6	1275	360
M Kast	30	M Kast	10	15	1276	360
Cefuroxime	14	Cefuroxime	7	25	1277	361
Omiprazole	14	Esomeprazole	10	5	1278	361
Tab. Metro	21	Tab. Metro	20	2	1279	362
Cap. Omi 20 mg	14	Cap. Omi	10	5	1280	362
Tab. P/C	14	Tab. P/C	14	1	1281	362
Tab. Emistate	14	N/A	0	8	1282	362
Histacin	10	Histacin	10	1	1283	364
Itracap	10	N/A	0	15	1284	364
ORS	5	ORS	5	5	1285	364
BBL	1	N/A	0	0	1286	364
Esoprox	30	Omeprazol	10	6	1287	365
Revart	10	N/A	0	2	1288	365
Esomeprazole	20	Esomeprazole	10	7	1289	366
Paracetamol	10	Paracetamol	10	1	1290	366
Cap. Indomet 25 mg	14	Cap. Indomet	10	1	1291	367
Cap. Omi 20 mg	14	Cap. Omi	10	5	1292	367
Tab. B/C	60	Tab. B/C	20	1	1293	367
Syp. Flubex	1	N/A	0	60	1294	368
Syp. Napa	1	Syp. Paracetamol	1	19	1295	368
Syp. Xyril	1	N/A	0	38	1296	368
Syp. Xovir	1	N/A	0	0	1297	368
Syp. Purifen	1	N/A	0	40	1298	368
Syp. Fennotalk	1	N/A	0	48	1299	368
Syp. Oticef	1	N/A	0	126	1300	369
Syp. Napa	1	Syp. Paracetamol	1	19	1301	369
Syp. Pedeamin	1	N/A	0	45	1302	369
Syp. Brodil	1	Syp.	1	15	1303	369
Afrin Nasal Drop	1	N/A	0	45	1304	369
Na	1	Syp. Paracetamol	1	20	1305	370
Na	1	Syp. Brodil	1	30	1306	370
Syp. Butaref	1	N/A	0	81	1307	371
Toti	1	N/A	0	55	1308	371
Syp. Renova	1	N/A	0	32	1309	371
Tab. Paracetamol	10	Tab. Paracetamol	6	1	1310	372
Omeprazole	10	Omeprazole	6	3	1311	372
Antacid	10	Antacid	6	1	1312	372
B/complex	10	B/complex	10	1	1313	372
Syp. Ambrox	1	N/A	0	50	1314	373
Nosel drop	1	N/A	0	45	1315	373
Sy. Zimax	1	N/A	0	30	1316	373
Tab. Metro	15	Metro	10	1	1317	374
Ors	1	Ors	1	5	1318	374
Tab. Napa	15	N/A	0	1	1319	374
Tab. Algecal	30	N/A	0	10	1320	374
Omeprazole	10	omeprazole	10	6	1321	375
Histacin	10	Histachin	10	1	1322	375
Paracetamol	21	Paracetamol	10	1	1323	376
Omeprazole	21	Omeprazole	10	6	1324	376
Vitamin B Complex	60	Vitamin B Complex	10	3	1325	376
Zyrtec	21	N/A	0	2	1326	377
Ferrous Fumarate	30	Ferrous Fumarate	20	1	1327	377
Omeprazole	14	Omeparazol	6	6	1328	377
Tab-Napa Rapid	20	Tab-P/C	20	1	1329	378
Sy-C/P	1	N/A	0	98	1330	379
Sy-Histal	1	Sy-H/C	1	15	1331	379
Sy-Purisal	1	N/A	0	30	1332	379
Sy-Napa	1	Sy-P/C	1	20	1333	379
Oxydex nasal drop0.025%	1	N/A	0	40	1334	379
Tab-cotrim	28	Tab-cotrim	20	2	1335	380
ORS	6	ORS	6	5	1336	380
Tab-FolicZ	60	N/A	0	1	1337	381
Tab-vertina -D	30	N/A	0	5	1338	381
Cap-Ome 20mg	60	Cap-Ome	10	6	1339	381
Sy-Zimex	1	N/A	0	85	1340	382
Sy-Renova	1	N/A	0	20	1341	382
Sy-Zofra	1	N/A	0	45	1342	382
Rice Salain	0	N/A	0	10	1343	382
Cap-Acteri	15	N/A	0	25	1344	382
Tab-Filmat	60	N/A	0	1	1345	383
Sy-Domilux	1	N/A	0	35	1346	383
Sy-Defal	1	N/A	0	70	1347	383
Tab-C-4	1	N/A	0	8	1348	383
Tab-Feurotil250mg	14	Tab-Cefuroxim250mg	14	15	1349	384
Tab-M-Kast10mg	30	Tab-Monas10	10	15	1350	384
Tab-Fenadrine 120mg	10	N/A	0	8	1351	384
Tab-Pantonix20mg	20	Cap-Omep	10	6	1352	384
Tab-Tixol	30	N/A	0	4	1353	384
Tab-Zimax500mg	5	N/A	0	35	1354	385
Tab-Ace	20	Tab-P/C	10	1	1355	385
Tab-M-Kast10mg	30	N/A	0	15	1356	385
Tab-Pantonix20mg	40	Cap-Omep20mg	10	15	1357	385
Tab-Alagra120	7	N/A	0	6	1358	385
Metfo	60	Metforal	30	4	1359	386
Vitamin B Complex	60	Vitamin B Complex	30	1	1360	386
Sy-H/C	1	Sy-H/C	1	15	1361	387
Sy-Salbo	1	Sy-Salbo	1	17	1362	387
SyAmoxicillin	1	Sy-Amoxicillin	1	48	1363	387
Syp.Amoxicillin	1	Syp.Amoxicillin	1	48	1364	388
Syp.Salbo	1	Syp.Salbo	1	14	1365	388
Syp.Histacin	1	Syp.Histacin	1	22	1366	388
Eli met lotions	1	Benzoyl benzoateen	1	100	1367	389
Syp. Phylopen	1	N/A	0	55	1368	389
Syp. Xyril	1	N/A	0	40	1369	389
Syp. Ace	1	Syp. Paracetamol	1	21	1370	390
Syp. Histal	1	Syp. Histacin	1	15	1371	390
Syp. Toti	1	N/A	1	55	1372	390
Dancel cream	1	N/A	0	230		230
