# Supplementary material for: Costs of outpatient services at selected primary healthcare centers in Bangladesh: A cross-sectional study
Source: PLoS One. 2025 Jan 14;20(1):e0317317. doi: 10.1371/journal.pone.0317317 (PMC11731759; doi:10.1371/journal.pone.0317317)
Supplement: S3 File — (XLS) [file pone.0317317.s003.xls]

## Sheet: Sheet1
se10cb_nm_diag_test	se10cc_test_avail_uhc	se10cd_tested_uhc	se10ce_price_uhc	se10cf_price_outside	_index	_parent_index	diag_typ
FBS	2			100	1	2	FBS
2HAB	2			100	2	2	2HAB
HbA1C	2			1000	3	2	HbA1C
Lipid profile	2			1000	4	2	Lipid profile
Alta	2			450	5	18	Alta
RBS	1	2	60	80	6	24	RBS
Cbc	1	2	150		7	25	Cbc
HBs Ag	1	2	150		8	28	HBs Ag
S. Creatinine	2			200	9	28	S. Creatinine
S. Lipid	2			400	10	28	S. Lipid
CBC	1	2	140		11	31	CBC
RBS	2			160	12	31	RBS
CBC	1	1	150		13	32	CBC
Xray	2			750	14	32	Xray
Blood test	1	2	80		15	34	Blood test
CBC	1	2	60		18	36	CBC
RBS	2			120	19	36	RBS
Blood test	2			100	20	37	Blood test
USG of P/P	2			800	21	48	USG of P/P
Anti HCV	2			900	22	48	Anti HCV
CBC	1	1	0		23	48	CBC
HBsAG	1	1	0		24	48	HBsAG
RBS	1	1	0		25	48	RBS
Urine R/ME	1	1	0		26	48	Urine R/ME
VDRL	1	1	0		27	48	VDRL
SGPT	1	1	0		28	48	SGPT
Blood grouping	1	1	0		29	48	Blood grouping
Usg	1	1	220		30	55	Usg
Urine R/M/E	1	2	150		31	63	Urine R/M/E
Ecg	1	1	100		34	72	Ecg
S.creatine	2			400	35	75	S.creatine
USG OF P/P	1	1	220		36	82	USG OF P/P
CBC	1	1	300		37	82	CBC
Urine R/E	1	1	20		38	82	Urine R/E
Hb	1	1	30		39	95	Hb
HBsae	1	1	150		40	95	HBsae
Urine Rme	1	1	20		41	95	Urine Rme
Blood group ring	1	1	100		42	95	Blood group ring
Ecg	1	1	100		43	96	Ecg
USG of BPP	2			1200	44	103	USG of BPP
P.test	1	1	0		45	105	P.test
RBS	1	1	0		46	106	RBS
urineRME	1	1	0		47	106	urineRME
RBS	1	2	0	80	48	123	RBS
C�pAw	2			500	49	123	C�pAw
USG	2			600	50	124	USG
USG	2			600	51	125	USG
G.TSH	2			1000	52	141	G.TSH
FT3.FT4	2			1500	53	141	FT3.FT4
Chest xray p/a	2			500	54	165	Chest xray p/a
USG L/A	2			800	55	168	USG L/A
Blood HbV	2			650	56	168	Blood HbV
USG	2			250	57	172	USG
ECG	1	2	80		58	173	ECG
CXR	1	2	200		59	173	CXR
RBS	1	2	0	80	60	177	RBS
S.Creatinene	2			300	61	177	S.Creatinene
HBA1C	2			500	62	183	HBA1C
CBC	2			400	63	185	CBC
CRP	2			700	64	185	CRP
Aso	1	1	600		65	185	Aso
Widal test	2			400	66	185	Widal test
CBC	2			300	67	193	CBC
U/R/E	2			100	68	193	U/R/E
S.Creatinin	2			300	69	193	S.Creatinin
RBS	1	1	0		70	193	RBS
Blood grouping	1	1	0		71	193	Blood grouping
USG	2			700	72	193	USG
HBS-Ag	2			200	73	193	HBS-Ag
Cxr	1	2	80		74	201	Cxr
The lt4	2			300	75	202	The lt4
Urine pt	1	1	80		76	205	Urine pt
RBS	1	2	60	80	77	215	RBS
Urine R/E	1	2	20		78	215	Urine R/E
CBC WITH ESR	2			400	79	220	CBC WITH ESR
Chest xray p/a	2			500	80	220	Chest xray p/a
CBC	2			400	81	222	CBC
Urine r/e	2			100	82	222	Urine r/e
RBS	2			50	83	222	RBS
HB1Ag	2			200	84	222	HB1Ag
S. Creatine	2			300	85	222	S. Creatine
VDRL	2			300	86	222	VDRL
USG of L/A for p/p	2			800	87	222	USG of L/A for p/p
Bp	1	1	0		88	232	Bp
Rbs	1	2	60		89	232	Rbs
FBS	2			300	90	239	FBS
S. TSH	2			200	91	239	S. TSH
Cough Test	1	2	70		92	240	Cough Test
ECG	1	2	80		94	242	ECG
CBC & ESR	1	1	160		95	245	CBC & ESR
CBC	2			400	96	246	CBC
FBS	2			50	97	246	FBS
2HABF	2			50	98	246	2HABF
CBC WITH ESR	2			400	99	248	CBC WITH ESR
Urine R/E	2			80	100	248	Urine R/E
Xray L/S spinAP & LATERAL VIEW	2			600	101	262	Xray L/S spinAP & LATERAL VIEW
Ultrasonography	1	2	200		102	265	Ultrasonography
CXR P/A view	1	2	80		103	270	CXR P/A view
CBC	2			300	104	277	CBC
ESR	2			100	105	277	ESR
Chest X-ray P/A view RT pcr forSARS-COV-2	2			500	106	277	Chest X-ray P/A view RT pcr forSARS-COV-2
CXR P/A view	1	2	80		107	278	CXR P/A view
ECG	1	2	80		108	278	ECG
USG of KUB WITH PVR	2			1000	109	282	USG of KUB WITH PVR
Ultrasonogran	1	2	220		110	283	Ultrasonogran
VIA	1	2	0		111	286	VIA
CBC with ESR	2			400	112	294	CBC with ESR
Urine R/E	2			80	113	295	Urine R/E
CBC WITH ESR	2			400	114	295	CBC WITH ESR
HbsAg	1	2	150		115	298	HbsAg
ECG	1	1	80		116	300	ECG
Widal test	1	2	80		117	301	Widal test
CBC	1	2	150		118	301	CBC
CBC	2			300	119	311	CBC
X-ray C�R P/A view	2			500	120	311	X-ray C�R P/A view
CBC	2			300	121	316	CBC
RBS	2			80	122	316	RBS
U/R/E	2			100	123	316	U/R/E
VDRL	2			400	124	316	VDRL
S.Creatinine	2			300	125	316	S.Creatinine
B.Grouping	2			80	126	316	B.Grouping
USG of pregnancy profile	2			700	127	316	USG of pregnancy profile
Hbs-Ag	2			200	128	316	Hbs-Ag
CBC	2			300	129	319	CBC
ESR	2			100	130	319	ESR
ChestX-ray P/A view	2			500	131	319	ChestX-ray P/A view
S.Creatinin	2			300	132	328	S.Creatinin
X-Ray	2			500	133	339	X-Ray
CBC	2			300	134	339	CBC
ESR	2			100	135	339	ESR
Ecg	1	1	80		136	341	Ecg
Hb%	1	2	40		137	348	Hb%
Usg of L/A	2			600	138	348	Usg of L/A
Urine R/E	1	2	80		139	354	Urine R/E
