# Supplementary material for: Costs of outpatient services at selected primary healthcare centers in Bangladesh: A cross-sectional study
Source: PLoS One. 2025 Jan 14;20(1):e0317317. doi: 10.1371/journal.pone.0317317 (PMC11731759; doi:10.1371/journal.pone.0317317)
Supplement: S4 File — (XLSX) [file pone.0317317.s004.xlsx]

## Sheet: UPZ 1
Utilizations of patients	Type of visit	Number of patients
	Indoor	6705
	Outdoor	47838
	Emergency	9128
Outdoor space (sq ft)		3736	2800
Total space		10500
			Life Year
		10460800	30
		0.0888	928919
OPD used	0.35
Capital Inputs		Number	Life year	Unit Cost
	Almirah	6	10	25000
	Bench (Wood)	4	5	3500
	BP	3	3	1500
	CC camera	3	5	25000
	Chair (Plastic)	11	3	1300
	Chair (Wood)	23	8	2200
	Fan	10	10	2500
	File Cabinet	4	5	5500
	Fire distinguter	2	2	1750
	Light (LED)	23	2	250
	Patient bed	2	5	5500
	Plastic West bin	4	2	750
	Stethoscope	3	2	1250
	Table	9	8	7000
	Tool	2	5	450
	Trolly	1	8	3500
	TV	1	5	22500
	Weight scale	2	3	1450
	X-ray monitor	1	3	3500
Staff related information	Type	Number	% of utilization	Salary
	UHFPO	1	0.3	35500
	Junior Consultant	2	0.4	35500
	RMO	1	0.35	22000
	MO	2	0.35	22000
	MO (Sub center)	12	0.2	22000
	Pharmacist	1	1	12500
	Head Assistan	1	0.3	12500
	Casier	1	0.3	10200
	Statistian	1	0.3	11300
	Office Assistant cum Coputer Operator	2	0.3	9300
	Store keeper	1	0.3	10200
	Midwifer	4	0.25	16000
	Medical Technologist (Lab)	1	0.5	12500
	Office Attendent	3	0.3	8250
	Cleaner	3	0.3	8250
	Security	2	0.3	8250
Drugs ( Last one months)
		Total Unit	Unit price
1	Tab Paracetamol	242725	1
2	Tab Antacid	360850	2
3	Tab Diclofen 50 mg	47810	1
4	Tab Histacin	185290	0.5
5	Tab Metronazol 400 mg	222600	1
6	Tab B Complex	164850	1
7	Tab Calcium 500 mg	9000	9
8	Tab Iron Folic Acid	123500	0.35
9	Tab Aspirin 75 mg	16900	0.3
10	Tab Losartan 50 mg	15330	5
11	Tab Metformin	110670	2.5
12	Tab Gliclazide 80 mg	56910	3
13	Tab Rolac 10 mg	3000	3.5
14	Tab Amlodipine 5 mg	16400	5
15	Tab Sulbutamol 4 mg	36050	10
16	Tab Domporidon	13300	3
17	Tab Azytromycin 500 mg	10745	7
18	Tab Ciprocyn 500 mg	11550	15
19	Cap Amoxicillin 250 mg	26600	4
20	Cap Amoxicillin 500 mg	21245	7
21	Cap Doxin	44450	2
22	Cap Tetracycline	13300	1
23	Cap Fluclox 500 mg	20650	10.6
24	Cap Omeprazole 20 mg	119000	3
25	Cap Indomethacin	53200	0.5
26	Cap Cefixim 200 mg	5518	35
27	Cap Cephrad 500 mg	12530	16
28	Cap Cefuroxime 500 mg	10000	30
29	Syp Paracetamol	2675	30
30	Syp Histacin	3710	30
31	Syp Amoxcillin	1477	130
32	Syp Fluclox 500 mg	90	62
33	Syp Azythromycin 35 ml	400	130
34	Whitefield Ont	172	850
35	BB Lotion	2180	127
36	ORS	26635	5
37	Syp Sulbutatamol	1953	23
38	Tab Monas-10	10335	16
39	Tab Penicillin	36000	2.3

## Sheet: UPZ 2
	Type of visit	Number of patients
Utilizations of patients		Number
	Indoor	4704
	Outdoor	120580
	Emergency	20858
Outdoor space (sq ft)		2320	2800
Total space		9520
		0.0888	30	576845
	OPD used	0.4
	Avg. discount rate	0.03
	Avg. inflation rate	0.05
Capital Inputs		Number	Life year	Unit Cost
	Almirah	7	10	22000
	Baby measuring scale	1	5	2500
	Baby weight measuring scale	1	5	1700
	Basine	2	5	5500
	Bench (Wood)	8	5	2500
	Box (Wood)	1	3	1500
	BP	2	3	1500
	Brest feeding corner	1	5	18500
	CC camera	2	5	25000
	Chair (Plastic)	11	3	1250
	Chair (Wood)	11	8	2700
	Clock	1	3	900
	Fan	11	10	2450
	File Cabinet	2	5	5500
	Fire distinguter	2	4	1650
	Light (LED)	15	2	230
	Notice board	1	5	3500
	Patient bed	3	5	8500
	Plastic West bin	12	2	850
	Rek	1	5	3500
	Screen	1	3	1350
	Secretary table	4	5	8500
	Stethoscope	3	2	1350
	Table	3	5	5500
	Torch	1	2	300
	Trolly	1	5	2300
	TV	1	5	24000
	Weight scale	1	3	1500
	Wheel Chair	1	5	4500
	X-ray monitor	1	3	1500
	X-ray	1	8	650000
	USG	1	5	350000
Staff related information	Type	Number	% of utilization	Salary
	UHFPO	1	0.3	35500
	Junior Consultant	1	0.35	35500
	RMO	1	0.35	22000
	MO	3	0.35	22000
	Pathologist	1	0.25	22000
	Assistant Surgeon	8	0.2	22000
	Pharmacist	1	1	12500
	Head Assistant	1	0.3	11000
	Accountant	1	0.3	10200
	Casier	1	0.3	10200
	Statistian	1	0.3	10200
	Office Assistant cum Coputer Operator	3	0.3	9300
	Store keeper	1	0.2	10200
	Cardiographer	1	0.3	9300
	Midwifer	1	1	16540
	Medical Technologist (Lab)	1	0.3	14255
	Medical Technologist (Radiography)	1	0.3	14255
	Laboratory Attendent	1	0.3	8500
	Office Attendent	2	0.3	9745
	Cleaner	3	0.3	8250
	Security	1	0.3	8250
	Ticket clark	1	1	8250
Drugs ( Last one months)		Total Unit	Unit price
	Syp BBL	300	16
	Cap Cephradine	6000	16
	Cap Doxicillin	3000	2
	Cap Omeprazole	45000	5
	ORS	3000	5
	Syp Histacin	1920	22
	Syp Paraacetamol	1100	16
	Tab Amdocol	7000	7
	Tab Antacid	29000	1
	Tab B Complex	18000	1
	Tab Calcium	10000	9
	Tab Ciprocin	2000	12
	Tab Clopid	3600	4
	Tab Comet	4000	2
	Tab Cotrim	3000	2
	Tab F/S	22000	2.3
	Tab Levofloxacin	3000	2
	Tab Metronidazole	3000	1
	Tab Paracetamol	48000	1
	Tab Salbutamol	3000	1
	Tab Omidon	5000	7
	Tab Indomethacin	27000	43
	Whitefield	10	13
	Tab Liramyzole	3000	30
	Tab Azith	1000	5
	Tab Monas	22400	15
	Syp Cefixime	450	160
	Tab Cetrzine	22000	3
	Tab Trylock	800	6
	Tab Amoxycillin 500 mg	3000	6
	Tab Amoxycillin 250 mg	1000	4
	Tab Kitofen	2000	3
	Tab Doxy	3000	3
	Tab Loza	5000	4
	Syp Salbutamol	300	17
	Tab Atova	3000	10
	Tab Azithromycine	2000	25
	Tab Tofen	2000	3
	Cap Cefixime 200 mg	1000	15
	Tab Flugal	1000	8
	Cap Cefixime 400 mg	150	25
	Tab Ciprox 500 mg	1000	15
	Tab Anzet	4200	11

## Sheet: UPZ 3
	Type of visit	Number of patients
Utilization of patients	Indoor	6000
	Outdoor	52425
	Emergency	7978
Outdoor space (sq ft)		1600	2800
Total space		5000
		0.0888	30
			397824
	OPD used	0.3
Capital Inputs		Number	Life year	Unit Cost
	Almirah	1	10	25000
	Almirah (wood)	2	10	30000
	Baby measuring scale	1	5	1700
	Baby weight measuring scale	1	5	1300
	BP	2	3	1400
	CC camera	1	5	25000
	Chair (Plastic)	8	3	1200
	Chair (Wood)	15	5	2700
	Clock	2	2	800
	Fan	6	5	2650
	File Cabinet	2	8	8500
	Water Filter	1	5	9500
	Fire distinguter	1	3	1750
	Light (LED)	10	2	260
	Patient bed	4	5	8500
	Plastic West bin	4	3	650
	Stethoscope	3	3	1200
	Trolly	2	3	5500
	X-ray monitor	2	5	1800
	Patient chair (3PCS)	3	5	3200
Staff related information		Number	% of utilization	Salary
	UHFPO	1	0.35	35500
	Junior Consultant	1	0.3	35500
	RMO	1	0.4	22000
	MO	3	0.3	22000
	MO (Sub center)	6	0.2	22000
	Pharmacist	1	1	12500
	Casier	1	0.3	10200
	Statistian	1	0.3	11300
	Midwifer	1	1	16000
	Cleaner	2	0.3	8250
	Security	1	0.3	8250
Drugs ( Last one months)		Total Unit	Unit price
1	Tab Paracetamol	25000	1
2	Tab Histacin	20000	1
3	Tab Folic Acid	10000	0.35
4	Tab B Complex	20000	1
5	Tab Antacid	14000	1
6	Tab Sulbutamol 4mg	3000	3
7	Tab Metronidazole	3000	1
8	Tab Montelukas 10 mg	6000	15
9	Tab Metformin 500 mg	30000	4
10	Tab Gliclazide 80 mg	35000	3
11	Tab Zinc	6000	1
12	Tab Ciprofloxacin 500 mg	3000	10
13	Tab Losarain 50 mg	10000	3
14	Tab Cefuraxim 500 mg	4200	7
15	Tab Azithromycin 500 mg	2000	35
16	Tab Glimepiride 2 mg	5000	3.25
17	Tab Amlodpine 5 mg	30000	4
18	ORS	10000	5
19	Syp Paracetamol	300	30
20	Syp Histacin	430	30
21	Syp Sulbutamol	120	10
22	Cap Omeprazole 20 mg	5000	2
23	Cap Esomoprazol 20 mg	11000	5
24	Cap Amoxicllin 500 mg	2100	6
25	Cap Indomethacin 25 mg	6000	0.5
26	Cap Flucloxacin 500 mg	2100	10.5
27	Eye drop Chloramphenicol	200	90

## Sheet: UPZ 4
	Type of visit	Number of patients
Utilizations	Indoor	7776
	Outdoor	33696
	Emergency	12960
Outdoor space (sq ft)	1920	2800
Total space	5760
	0.0888
		477389
	OPD used	0.3
Capital Inputs		Number	Life year	Unit Cost
	Chair (Plastic)	27	3	1250
	Chair (rolling)	4	5	7500
	Table (Normal)	10	10	6500
	Bed (Iron)	2	10	8500
	Steel Almirah	2	10	21000
	Waiting chair set	4	5	4200
	Fan	10	10	2650
	Water basin	1	5	5500
	Wooden Almirah	2	8	20000
	Wooden Chair	3	8	5000
	Ambulance	1	10	1450000
	X-ray machine	1	8	650000
	ECG	2	8	65000
	BP	3	3	1400
	Stethoscope	3	2	1350
Staff related information		Number	% of utilization	Salary
	UHFPO	1	0.3	35500
	Junior Consultant	2	0.3	35500
	RMO	1	0.4	22000
	MO	3	0.3	22000
	Assistant Surgeon	11	0.2	22000
	Pharmacist	1	1	12500
	Head Assistan	1	0.3	12500
	Statistian	1	0.3	10200
	Office Assistant cum Computer Operator	4	0.3	9300
	Midwifer	1	1	16000
	Medical Technologist (Lab)	1	0.3	12500
	Laboratory Attendent	1	0.3	8500
	Office Attendent	4	0.3	9745
	Cleaner	5	0.3	8250
	Security	2	0.3	8250
Drugs ( Last one months)		Total Unit	Unit price
1	Tab Paracetamol	12000	1
2	Tab Histacin	9000	1
3	Tab Cotrim	5000	2
4	Tab Metro	2000	1
5	Tab Salbutamol	3000	1
6	Tab Atova 10/20	4000	10
7	Tab Diclofen	6000	1
8	Tab Cefuroxime	2000	25
9	Cap Esomiprozole	6000	5
10	Cap Indomethacin	4000	1
11	Cap Doxicillin	2000	3
12	Cap Cephradine 500 mg	4000	13
13	Whitefield	4	13
14	Tab F/S	10000	1
15	Tab B/C	6000	1
16	Tab Hysomide	1000	7
17	Tab Aspirin	2000	1
18	Tab Montelucast	4000	10
19	Tab Gliclazide	4000	5
20	Cap Fluclox	6000	6
21	Syp Paraacetamol	300	16
22	Syp Histacin	180	22
23	ORS	1000	5
24	Tab Amdocol	2000	7
25	Tab Metformin	3000	4
26	Tab Levofloxacin	1000	15
27	Cap Omeprazole	6000	5
28	Cap Amoxicillin	4000	7
29	Syp Amoxi	160	45
30	Tab. Antacid	4000	2
31	Tab Esomiprazole	6000	5
32	Cap Cefixime 500 mg	500	25
33	Tab Metronidazole	2000	2
34	Tab Ciprocin	2000	9
35	Tab Losa	2000	5
36	Tab Comet	3000	4
37	BBL	100	4
